# Supplementary material for: A Pyroptosis-Related Gene Panel in Prognosis Prediction and Immune Microenvironment of Human Endometrial Cancer
Source: Front Cell Dev Biol. 2021 Oct 14;9:705828. doi: 10.3389/fcell.2021.705828 (PMC8551636; doi:10.3389/fcell.2021.705828)
Supplement: Supplementary file 2 [file Table_2.XLSX]

## Sheet: tcga.FRGexp
ID	TCGA-BG-A2AD-11A-11R-A16F-07	TCGA-DI-A2QY-11A-11R-A19W-07	TCGA-AX-A0J0-11A-11R-A27V-07	TCGA-AX-A2HC-11A-11R-A32Y-07	TCGA-AJ-A3NE-11A-11R-A22K-07	TCGA-E6-A1M0-11A-11R-A144-07	TCGA-AX-A2H8-11A-11R-A17B-07	TCGA-AX-A1CK-11A-11R-A137-07	TCGA-AX-A2HD-11A-11R-A32Y-07	TCGA-AJ-A2QL-11A-11R-A18M-07	TCGA-BK-A4ZD-11A-12R-A27V-07	TCGA-BG-A3EW-11A-22R-A22K-07	TCGA-AX-A0IZ-11A-11R-A27V-07	TCGA-BK-A0CB-11A-33R-A104-07	TCGA-AJ-A3NC-11A-11R-A22K-07	TCGA-AJ-A3NH-11A-11R-A22K-07	TCGA-AX-A1CI-11A-11R-A137-07	TCGA-AX-A05Y-11A-11R-A27V-07	TCGA-BG-A3PP-11A-11R-A22K-07	TCGA-DI-A2QU-11A-11R-A18M-07	TCGA-BK-A13C-11A-11R-A118-07	TCGA-AX-A1CF-11A-11R-A137-07	TCGA-AX-A2HA-11A-11R-A18M-07	TCGA-AX-A0IU-01A-11R-A16W-07	TCGA-AX-A1CC-01A-11R-A137-07	TCGA-EY-A1G8-01A-11R-A13S-07	TCGA-EO-A3AV-01A-12R-A19W-07	TCGA-AX-A0J0-01A-11R-A109-07	TCGA-BG-A0M0-01A-11R-A104-07	TCGA-AP-A0LP-01A-12R-A104-07	TCGA-AX-A3G1-01A-11R-A22K-07	TCGA-EY-A212-01A-11R-A14M-07	TCGA-EY-A1GM-01A-12R-A14D-07	TCGA-EY-A214-01A-12R-A157-07	TCGA-B5-A11Y-01A-21R-A10J-07	TCGA-BK-A139-01A-11R-A277-07	TCGA-B5-A11U-01A-11R-A118-07	TCGA-BS-A0UV-01A-11R-A16W-07	TCGA-A5-A1OK-01A-11R-A14M-07	TCGA-AX-A0IW-01A-11R-A040-07	TCGA-D1-A167-01A-11R-A12I-07	TCGA-FI-A2D5-01A-11R-A17B-07	TCGA-D1-A17U-01A-21R-A12I-07	TCGA-EO-A22R-01A-11R-A18M-07	TCGA-AX-A1C9-01A-11R-A137-07	TCGA-BG-A2AE-01A-11R-A16F-07	TCGA-B5-A0K3-01A-11R-A040-07	TCGA-AJ-A3OK-01A-12R-A22K-07	TCGA-AJ-A3EJ-01A-11R-A19W-07
ELANE	0.423341	0.0508161	0.0214816	0.369224	0.087452	0.122256	0.120439	0	0.613189	0.101815	0.232249	0.653299	0.0938093	0.351136	0	0.0449487	0.0370039	0.0200914	0.0372323	0.185283	0.126164	0.0864902	0.698959	0.041213	0.227302	0	0.360755	0	0.041373	0	0	0.0776118	0	0.0366693	0.11483	0	0.132068	0.097688	0	0	0	0.0398332	0.0358641	0	0	0	0	0.328669	0
TIRAP	2.22607	1.542	2.57667	1.43625	2.11796	4.29312	3.6547	2.02204	1.71699	2.01111	3.13039	2.09946	2.67206	2.58002	2.36491	2.21321	2.49999	2.66874	2.45147	2.66267	2.6245	3.46635	2.22324	0.696087	1.49661	1.47056	0.874386	1.82793	1.1607	1.41606	2.82417	1.55526	0.303238	1.38565	1.89017	2.11586	2.0416	1.64995	2.58777	1.23936	2.19501	2.2122	2.99792	3.01022	1.32461	0.803116	0.790822	1.14922	0.672718
GSDMD	12.8225	24.4857	8.21425	11.5913	14.68	8.63899	12.8668	17.5291	18.5282	18.0136	9.79632	14.656	10.3015	13.8213	18.6095	19.4006	13.9862	10.0847	12.651	10.3203	9.3292	18.0917	18.2582	15.6267	19.0802	31.0506	56.0876	10.623	43.0801	32.5276	18.2779	14.3398	10.1255	17.8975	29.5806	5.06034	13.0476	34.204	10.271	24.3392	14.5304	2.20911	20.5816	8.00106	15.4087	40.1412	18.5998	11.7791	16.7176
GPX4	74.7616	136.859	52.7959	53.9546	81.2446	108.063	66.9445	119.312	93.9567	89.1392	29.9672	65.9906	61.377	60.3103	41.8886	79.461	92.6979	55.067	110.995	53.5092	63.3171	113.661	81.2207	136.88	95.0753	200.917	169.87	166.98	241.959	403.322	89.1424	76.6828	135.124	256.33	202.501	92.9728	108.981	294.431	130.851	194.479	146.564	236.463	305.957	239.788	147.033	158.908	235.242	161.907	78.5362
[truncated: 526 more columns]

## Sheet: tcga.exptime
id	futime	fustat	ELANE	TIRAP	GSDMD	GPX4
TCGA-AX-A0IU	1087	0	0.041213	0.696087	15.6267	136.88
TCGA-AX-A1CC	788	0	0.227302	1.49661	19.0802	95.0753
TCGA-EY-A1G8	456	1	0	1.47056	31.0506	200.917
TCGA-EO-A3AV	762	0	0.360755	0.874386	56.0876	169.87
TCGA-AX-A0J0	1220	0	0	1.82793	10.623	166.98
TCGA-BG-A0M0	588	0	0.041373	1.1607	43.0801	241.959
TCGA-AP-A0LP	1875	0	0	1.41606	32.5276	403.322
TCGA-AX-A3G1	624	1	0	2.82417	18.2779	89.1424
TCGA-EY-A212	310	1	0.0776118	1.55526	14.3398	76.6828
TCGA-EY-A1GM	995	1	0	0.303238	10.1255	135.124
TCGA-EY-A214	438	0	0.0366693	1.38565	17.8975	256.33
TCGA-B5-A11Y	560	0	0.11483	1.89017	29.5806	202.501
TCGA-BK-A139	943	1	0.0130652	2.03971	7.89336	163.899
TCGA-B5-A11U	509	0	0.132068	2.0416	13.0476	108.981
TCGA-BS-A0UV	2228	0	0.097688	1.64995	34.204	294.431
TCGA-A5-A1OK	917	0	0	2.58777	10.271	130.851
TCGA-AX-A0IW	1149	0	0	1.23936	24.3392	194.479
TCGA-D1-A167	478	0	0	2.19501	14.5304	146.564
TCGA-FI-A2D5	421	1	0.0398332	2.2122	2.20911	236.463
TCGA-D1-A17U	697	0	0.0358641	2.99792	20.5816	305.957
TCGA-EO-A22R	1878	0	0	3.01022	8.00106	239.788
TCGA-AX-A1C9	802	0	0	1.32461	15.4087	147.033
TCGA-BG-A2AE	721	0	0	0.803116	40.1412	158.908
TCGA-B5-A0K3	830	1	0	0.790822	18.5998	235.242
TCGA-AJ-A3OK	485	0	0.328669	1.14922	11.7791	161.907
TCGA-AJ-A3EJ	50	1	0	0.672718	16.7176	78.5362
TCGA-EO-A22T	2035	0	0.0382331	2.75815	26.2203	137.494
TCGA-AP-A051	3948	0	0.0399739	3.68477	5.23705	220.242
TCGA-B5-A11H	2687	0	0	1.66524	10.157	184.285
TCGA-AP-A0LS	2904	0	0.11614	1.38531	12.882	293.384
TCGA-E6-A2P8	72	1	0.0477006	2.03464	12.6568	203.553
TCGA-D1-A1O7	32	0	0.399716	1.62486	31.8461	308.578
TCGA-EO-A2CH	590	1	0.0357873	0.696651	9.12542	138.976
TCGA-B5-A0JV	2616	0	0.0453629	3.11666	22.4597	231.802
TCGA-B5-A0JU	1802	0	0.0727044	2.40392	18.9407	129.786
TCGA-B5-A3FB	2397	0	0	1.62571	20.267	145.786
TCGA-D1-A15W	915	0	0	2.20332	17.5146	158.007
TCGA-EY-A1H0	588	0	0	0.947615	27.9069	251.277
TCGA-A5-A0GE	3205	0	0.308718	0.905866	28.2174	233.974
TCGA-AP-A1E0	1832	0	0.0381103	1.53829	15.2084	220.763
TCGA-BG-A18A	426	0	0.183874	2.50556	20.5575	284.292
TCGA-A5-A0G5	1126	0	0	1.40627	24.7199	233.263
TCGA-A5-A7WJ	341	0	0.0143815	4.73044	18.5987	108.432
TCGA-D1-A17L	802	0	0.042566	1.36477	26.3095	312.72
TCGA-A5-A0VQ	485	0	0.264177	1.96628	20.844	228.374
TCGA-D1-A17H	852	0	0.037038	2.02516	24.4407	386.088
TCGA-B5-A5OC	1249	0	0	2.04184	15.3176	99.5315
TCGA-A5-A0GJ	2000	0	0.180322	0.825934	45.3885	506.043
TCGA-AP-A0LN	2510	0	0.0556406	1.29019	21.7569	263.187
TCGA-EO-A2CG	1564	0	0.290849	0.368731	15.8547	109.777
TCGA-AJ-A3QS	513	0	0.0362954	0.805251	19.9686	79.8718
TCGA-EY-A3QX	421	0	0	1.25267	15.6885	61.1659
TCGA-SJ-A6ZJ	556	0	0.107125	1.04778	28.9304	195.714
TCGA-PG-A914	393	0	0.0171802	0.422965	30.9175	87.6677
TCGA-EO-A3B1	540	0	0.0239625	1.57089	41.2837	135.124
TCGA-BK-A26L	734	0	0.0113888	1.43641	4.80757	48.8911
TCGA-AP-A0LF	2845	0	0.0894678	0.435405	24.6471	150.828
TCGA-D1-A174	594	0	0.261198	1.83195	39.2236	521.352
TCGA-EO-A22U	1407	0	0.0212768	2.15011	11.3681	105.3
TCGA-EC-A24G	511	0	0.110477	1.82379	23.679	255.904
TCGA-FI-A2D0	1213	0	0.203925	3.1524	24.3727	176.076
TCGA-AJ-A2QO	1045	1	0	2.39849	15.1586	355.751
TCGA-B5-A5OD	1038	0	0.0170597	0.488371	20.8728	126.931
TCGA-PG-A6IB	470	0	0.305192	1.40371	43.2094	415.406
TCGA-AX-A06D	373	1	0.100016	1.23116	19.263	494.679
TCGA-AP-A059	1461	0	0	1.9164	29.9456	256.288
TCGA-AJ-A2QN	1069	0	0.22502	2.57667	19.9399	106.065
TCGA-BG-A0MT	644	0	0.121607	1.53175	34.8937	69.7604
TCGA-AX-A2HD	1414	0	0	2.20164	13.9822	150.226
TCGA-EY-A1GE	741	0	0.0384461	2.48736	17.2815	148.537
TCGA-BG-A0M3	1071	0	0	1.47945	17.9936	174.834
TCGA-EC-A1NJ	488	0	0.0854237	1.60176	15.7316	119.436
TCGA-AP-A0LL	2554	0	0.537911	0.954729	10.171	178.929
TCGA-A5-A0GQ	2247	0	0.0426707	1.00166	30.8928	213.222
TCGA-AX-A0IS	1541	0	0.127461	1.42305	12.4559	216.393
TCGA-AJ-A5DW	390	0	0.0403408	2.15955	12.1793	63.4995
TCGA-AJ-A3TW	513	0	0.0188849	0.843367	17.1634	562.881
TCGA-B5-A3FC	2185	0	0.026479	1.32653	26.4862	262.254
TCGA-FI-A2EX	284	0	0	0.894016	25.169	259.359
TCGA-D1-A17R	339	1	0.0360737	3.05675	23.0215	269.872
TCGA-AP-A0LM	825	0	0.145979	0.905439	18.2449	264.059
TCGA-EY-A2OO	1065	0	0.0483792	1.83507	24.2788	119.654
TCGA-AX-A2HJ	935	0	0.155085	1.52057	9.48897	232.35
TCGA-AP-A054	709	1	0.213294	2.45258	19.3723	237.186
TCGA-AJ-A2QK	643	0	0.13851	1.81075	15.8364	153.673
TCGA-BK-A0CC	1067	0	0	0.661584	8.83081	62.6082
TCGA-AX-A3G8	36	0	0	1.08636	22.0382	468.035
TCGA-EY-A1GF	826	0	0.0413136	2.49547	5.76123	100.086
TCGA-D1-A2G5	1455	0	0.286725	2.43898	15.1031	178.838
TCGA-BG-A3PP	681	0	0	0.394037	2.37134	86.6969
TCGA-D1-A15V	1201	0	0.0692869	2.33059	25.0255	129.136
TCGA-AP-A05A	1944	1	0	0.649447	8.77525	132.164
TCGA-AJ-A23N	439	1	0	1.03594	10.4559	58.5826
TCGA-E6-A8L9	831	0	0.0593169	0.752812	13.4208	249.438
TCGA-BK-A56F	401	0	0.0194639	2.64668	13.6182	82.7608
TCGA-FI-A2D4	243	1	0	1.35478	27.2137	215.471
TCGA-AJ-A3NH	1	0	0	0.592313	25.4802	150.485
TCGA-DF-A2KR	1865	0	0	1.36769	26.6644	167.665
TCGA-BK-A6W3	305	0	0.0286959	3.24485	27.5245	122.666
TCGA-AX-A06J	913	0	0.0838861	1.41684	8.57124	407.299
TCGA-BG-A18C	470	0	0	3.6565	21.1984	136.717
TCGA-DI-A1BU	1195	0	0.0347247	2.26647	22.8235	273.642
TCGA-DF-A2KS	2188	0	0.0383756	1.19746	22.6245	171.107
TCGA-A5-A2K4	871	1	0.0720246	1.05155	26.3351	56.023
TCGA-EY-A1GP	573	0	1.29544	1.43571	18.2027	57.2244
TCGA-B5-A11L	2240	1	0.0884916	1.55795	16.7322	231.028
TCGA-BS-A0TI	1882	0	0	1.9312	22.6005	404.936
TCGA-D1-A15Z	58	1	0	2.11644	16.3254	125.696
TCGA-FI-A2F9	1803	0	0.049611	0.823727	10.8859	165.529
TCGA-FI-A2EW	1795	0	0.562469	0.365951	22.183	351.529
TCGA-AJ-A8CV	1068	0	0.0432035	1.849	28.3052	225.168
TCGA-AP-A056	2618	0	0	1.7106	3.71736	249.362
TCGA-D1-A0ZU	872	0	0.110784	2.64287	18.7362	112.89
TCGA-EO-A3AS	1046	0	0	2.30113	22.4804	128.648
TCGA-B5-A0JN	1939	0	0.0294304	1.08683	7.03137	152.404
TCGA-D1-A163	991	0	0	2.76335	20.4865	319.125
TCGA-DF-A2KY	332	0	0.251016	1.53298	44.0077	376.82
TCGA-BK-A13C	760	0	0	1.46085	12.6641	217.656
TCGA-A5-A0R7	535	0	0.261929	1.24257	20.0376	159.619
TCGA-D1-A17M	311	0	0	2.46802	26.2739	228.609
TCGA-B5-A1MU	1548	1	0.0759541	1.36984	15.2468	119.19
TCGA-BG-A0MI	714	1	0.0777918	2.67235	14.6153	134.788
TCGA-AJ-A3EK	446	0	0	3.50228	19.379	192.789
TCGA-A5-A2K3	2012	0	0	1.20092	43.1895	287.734
TCGA-D1-A16F	80	0	0.073369	2.4679	28.7186	213.326
TCGA-D1-A17A	48	0	0.0804731	1.85449	13.4374	277.066
TCGA-D1-A3JQ	526	0	0.0808855	0.736335	17.5045	87.0792
TCGA-AX-A2H7	772	0	0.13695	1.17614	23.8494	222.833
TCGA-AX-A3GI	12	0	0.0250369	0.924588	10.4039	103.78
TCGA-BG-A3EW	344	0	0.0149084	2.96188	16.6589	106.848
TCGA-BG-A222	291	0	0.222318	3.03366	15.4268	124.516
TCGA-D1-A1O0	63	0	0.115509	1.02508	28.7807	134.78
TCGA-AP-A1E3	679	0	0.202596	1.22955	17.7004	229.808
TCGA-AP-A0LH	1106	1	0	1.38472	18.3537	202.283
TCGA-AX-A05Y	2684	0	0.0995334	1.45317	23.3601	363.603
TCGA-AX-A1C7	1054	0	0.0227977	0.0913684	36.8993	195.335
TCGA-BG-A0LX	614	0	0	1.85524	7.30733	187.255
TCGA-AX-A0IZ	1333	0	0.0436609	0.974911	31.2412	160.438
TCGA-D1-A17S	739	0	0	0.785849	22.2097	179.831
TCGA-D1-A16J	910	0	0.0821752	3.03465	38.4568	610.935
TCGA-AP-A1DH	1816	0	0.0480055	1.41549	33.3274	452.091
TCGA-D1-A1NS	43	0	0.0777039	1.47925	18.3929	336.571
TCGA-D1-A1NX	555	0	0	0.697131	19.7795	106.807
TCGA-B5-A0JY	2107	0	0.134683	1.81213	8.06477	262.028
TCGA-B5-A1MY	361	1	0.0421641	0.96563	10.0906	155.216
TCGA-AX-A06F	1748	0	0.33368	1.79106	9.55449	326.118
TCGA-BG-A0M8	2020	0	0.91848	1.17006	19.6923	317.071
TCGA-AX-A2HG	1163	0	0.0851276	1.18192	14.0521	313.658
TCGA-AJ-A3BD	1039	0	0.0270766	0.356557	65.7402	162.707
TCGA-BG-A0MG	1477	0	0	1.03376	20.4052	110.208
TCGA-A5-A2K7	1063	0	0.0430897	1.19036	38.7549	212.091
TCGA-PG-A915	249	0	0.0173387	4.05523	14.4621	73.018
TCGA-AX-A3G9	558	0	0	1.30927	7.29842	153.066
TCGA-D1-A16E	1119	0	0.0702332	2.48306	21.8321	190.816
TCGA-EY-A1GK	693	0	0.0413992	2.27547	8.64311	200.84
TCGA-AP-A05D	1758	0	0	0.38209	36.5089	252.963
TCGA-EY-A5W2	516	0	0.0186497	1.09981	43.7925	528.161
TCGA-B5-A11E	1820	0	0.047902	1.7964	42.5825	180.217
TCGA-FI-A2D6	767	1	0.154212	2.74811	4.44663	168.03
TCGA-AP-A0LE	3357	0	0	1.06199	29.633	364.082
TCGA-EY-A1GC	1647	0	0	1.74377	39.1984	192.017
TCGA-AX-A05T	1010	0	0	1.63997	4.4043	72.7948
TCGA-KP-A3W4	554	1	0.031813	1.50723	10.5475	156.294
TCGA-EY-A215	574	0	0.400728	2.91891	29.6856	143.12
TCGA-EO-A3L0	757	0	0.0399919	1.49976	35.8602	125.575
TCGA-A5-A0VP	1288	0	0.0416021	2.763	20.4472	334.256
TCGA-AJ-A3NE	628	0	0.018217	2.14337	20.0046	57.721
TCGA-PG-A5BC	707	0	0.0396322	0.658042	12.909	50.8416
TCGA-AX-A1CE	1037	0	0	1.88567	6.83705	244.477
TCGA-BG-A0M4	2167	0	0.0542293	2.49941	33.2132	449.819
TCGA-AX-A06L	1845	0	1.42042	1.04561	27.4001	200.024
TCGA-DF-A2KZ	826	0	0.0272703	1.11636	23.1789	215.162
TCGA-A5-A0R9	749	0	0.0448476	1.18115	22.4659	213.459
TCGA-D1-A17N	46	0	0.368234	1.59293	33.1239	339.109
TCGA-D1-A0ZN	512	0	0.0403707	3.03948	13.328	121.954
TCGA-EY-A210	383	0	0.0190601	0.791173	34.6454	253.283
TCGA-D1-A3JP	515	0	0	0.92226	14.0736	81.1558
TCGA-BG-A0YV	382	0	0.0402663	0.622462	23.5368	83.6076
TCGA-BK-A6W4	300	0	0	3.37125	15.2497	68.9606
TCGA-EY-A547	545	0	0.145046	0.521997	73.2379	551.094
TCGA-D1-A16N	945	0	4.45693	2.33395	42.9071	316.558
TCGA-D1-A0ZV	728	0	0.154313	1.63449	28.4571	177.727
TCGA-H5-A2HR	53	0	0	0.229911	71.3023	192.329
TCGA-AX-A06H	833	0	0.0508112	1.10548	17.071	295.915
TCGA-D1-A2G6	258	1	0	1.83337	16.2768	151.862
TCGA-D1-A177	548	0	0	3.83819	35.9008	420.123
TCGA-E6-A2P9	1386	0	0.0204874	3.29023	9.83479	218.663
TCGA-KP-A3W3	794	0	0	0.732724	16.1678	127.839
TCGA-B5-A0K2	2209	0	0.302541	0.649566	24.1648	299.074
TCGA-A5-A0GX	2088	0	0.138148	1.68737	18.7837	322.954
TCGA-A5-A0R8	596	0	0	1.22838	25.2266	289.497
TCGA-BS-A0T9	1428	1	0.277474	0.782981	20.725	135.709
TCGA-BK-A0CA	1064	0	0.0139604	2.17301	13.1394	94.387
TCGA-A5-A0GP	1416	0	0.0760368	1.25161	21.352	395.959
TCGA-A5-A0VO	875	1	0.0803033	1.31035	18.9275	153.43
TCGA-EY-A2ON	409	0	0.070566	1.21879	31.9131	131.131
TCGA-BG-A2AD	609	0	0	2.06609	9.03547	188.564
TCGA-AX-A1C5	1001	0	0	2.13877	22.0129	195.641
TCGA-EY-A4KR	346	1	0.0211591	0.381607	21.9429	91.3911
TCGA-BS-A0UF	2611	0	0.0731293	2.36564	17.7509	203.395
TCGA-B5-A1MZ	1598	0	0.131935	1.4604	10.8959	113.796
TCGA-B5-A121	504	0	0.0388385	1.61216	20.3298	156.065
TCGA-BS-A0V8	2544	0	1.01131	0.466432	10.5105	127.987
TCGA-BS-A0WQ	2022	0	0.117884	1.36112	13.3203	147.535
TCGA-QS-A744	451	0	0.0286857	3.02197	15.5485	63.3594
TCGA-AX-A2IO	1975	0	0	0.374101	18.3727	79.459
TCGA-BG-A0W2	1721	0	0.0796408	1.06015	17.0511	150.806
TCGA-BG-A0MQ	1817	0	0.15831	2.87025	20.889	211.537
TCGA-AJ-A3EL	684	0	0	1.54027	31.1565	146.887
TCGA-BS-A0V4	1810	0	0.0877702	0.364328	32.2746	393.423
TCGA-AP-A05O	384	0	0	1.03646	38.6059	216.494
TCGA-AX-A05S	413	1	0.097031	1.9444	19.4778	188.429
TCGA-AX-A1C4	404	0	0	2.28868	16.7017	211.306
TCGA-EY-A1GR	536	0	0.0343292	0.805851	23.1015	193.267
TCGA-BS-A0UJ	2506	0	0.113166	0.939485	24.7176	285.774
TCGA-QF-A5YS	689	0	0.0299095	1.27149	40.4169	163.61
TCGA-D1-A3DH	573	0	0	0.768057	53.9159	284.228
TCGA-AJ-A3NG	475	0	0.0312029	2.06787	22.2611	71.2468
TCGA-B5-A11W	593	0	0.0476497	1.82786	16.7939	223.521
TCGA-KJ-A3U4	1095	0	0	2.3421	18.5904	79.3404
TCGA-B5-A11V	595	0	0.140231	1.60576	19.2454	135.708
TCGA-BG-A220	434	0	0.114828	2.12573	12.4596	111.3
TCGA-A5-A0G2	4549	0	0	1.25786	13.902	425.448
TCGA-AW-A1PO	17	0	0.0360632	6.4008	20.7322	228.112
TCGA-AX-A3FT	6	0	0.0196917	1.25709	36.565	162.155
TCGA-AP-A1DM	1457	0	0.0393841	1.88285	21.3672	298.608
TCGA-B5-A11F	5651	0	0	1.53743	11.4108	182.52
TCGA-A5-A7WK	560	0	0.24707	0.71515	20.3824	45.6022
TCGA-B5-A0K4	1757	0	0	1.64471	15.5505	325.833
TCGA-B5-A0JX	1787	0	0.0753056	1.88631	24.9977	136.961
TCGA-D1-A169	1135	0	0	0.946565	29.3873	426.33
TCGA-A5-A0RA	884	0	0.296005	1.2287	13.5017	206.404
TCGA-BG-A0M9	2270	0	0.317736	1.49172	24.9891	232.768
TCGA-AJ-A2QM	894	0	0	0.91577	17.9439	68.7419
TCGA-BG-A0VZ	1601	0	0.399495	1.20717	12.5405	108.168
TCGA-BS-A0TE	146	1	0	1.27324	26.3465	252.547
TCGA-D1-A176	917	0	0.0786143	2.58807	23.4027	233.22
TCGA-E6-A1M0	1793	0	0.0342652	1.3929	5.7216	170.209
TCGA-BG-A187	448	0	0.250001	2.22883	24.3495	272.894
TCGA-FI-A2D2	2352	1	0.0355734	0.539732	6.4118	86.3792
TCGA-B5-A0JZ	2173	0	0.0424413	2.1505	28.9358	380.933
TCGA-A5-A0GA	543	1	0	2.60199	15.8407	237.775
TCGA-DI-A0WH	496	0	0.120185	0.963357	17.1303	211.813
TCGA-EY-A549	605	0	0	2.57412	17.7893	125.441
TCGA-B5-A3FH	434	0	0.0253196	2.63837	15.4004	164.641
TCGA-B5-A0K1	1110	0	0.610197	1.73226	22.6934	173.209
TCGA-EO-A22X	1346	0	0.0216551	2.31232	5.48704	138.784
TCGA-AP-A0LJ	1421	0	0.209964	1.39748	25.2717	330.5
TCGA-D1-A1NW	22	0	0.351086	1.04275	20.291	200.68
TCGA-BK-A13B	966	0	0.0202171	1.42374	10.7694	175.921
TCGA-EY-A1GU	997	1	0	2.97208	16.6819	130.206
TCGA-B5-A0K9	409	1	0.0186146	3.10137	24.81	135.154
TCGA-D1-A16B	1106	0	0	1.91211	13.3762	105.332
TCGA-EY-A1GS	670	1	0	1.33038	27.1844	63.0553
TCGA-AP-A1E4	1555	0	0.176455	0.846112	13.7129	115.024
TCGA-EY-A1GW	337	1	0	0.580495	10.2211	253.966
TCGA-B5-A11X	596	0	0.31796	1.61241	11.2721	241.777
TCGA-AP-A05P	636	0	0.0340562	0.828691	12.2356	201.735
TCGA-D1-A1NZ	548	0	0.0384094	2.12214	23.7481	214.126
TCGA-B5-A0K7	1933	0	0.162983	1.67967	16.8333	171.364
TCGA-BG-A0VW	497	0	0.220493	0.820569	18.9184	394.084
TCGA-AJ-A3NF	645	0	0.0808749	1.25022	14.9248	58.0452
TCGA-EO-A22S	1872	0	0	2.93408	14.4715	267.288
TCGA-D1-A0ZO	602	0	0.126068	2.12929	24.3017	199.5
TCGA-EO-A1Y7	1495	0	0	1.10891	10.9606	341.068
TCGA-BG-A221	55	0	0.116858	1.56114	36.9282	217.015
TCGA-BG-A0W1	122	0	0.0408214	1.69447	17.9226	259.539
TCGA-EO-A22Y	1567	0	0.0777587	1.36899	26.4604	91.5067
TCGA-A5-A0G9	2540	0	0	1.93073	20.121	286.313
TCGA-AX-A2H2	145	1	0.0791045	1.16624	14.4884	108.386
TCGA-A5-A0GB	997	0	0	2.24411	17.1241	372.877
TCGA-QS-A8F1	135	1	0.269863	0.270389	22.6664	367.053
TCGA-B5-A1N2	954	1	0	0.70104	16.1481	94.1596
TCGA-D1-A17K	854	0	0.0361649	1.57365	24.4968	120.629
TCGA-B5-A11I	2303	0	0.0394353	1.07247	36.0704	102.825
TCGA-EY-A1GO	586	0	0	1.08657	22.4102	107.986
TCGA-B5-A3S1	902	0	0.0299375	0.771322	17.5354	63.4874
TCGA-AP-A1DP	1081	1	0.0677088	2.07399	10.8706	227.396
TCGA-AJ-A3OL	449	1	0	2.61062	25.8451	150.098
TCGA-AJ-A8CW	4	0	0.0415276	2.49651	22.9682	149.913
TCGA-D1-A16X	111	0	0.124667	1.89149	26.8373	321.864
TCGA-AJ-A8CT	82	0	0	1.64035	26.3386	181.726
TCGA-BG-A0MS	1882	0	0.172445	2.33254	18.6941	167.417
TCGA-B5-A0K0	1478	0	0.0690115	2.27194	11.3432	110.843
TCGA-AX-A3FW	17	0	0	0.730714	15.6749	221.351
TCGA-AJ-A3I9	519	1	0.0371716	0.925781	20.7905	207.358
TCGA-BS-A0UM	2644	0	0.077661	2.20098	29.9149	198.383
TCGA-AP-A5FX	1099	1	0.0521133	0.634038	15.2675	101.241
TCGA-AX-A3FZ	6	0	0	2.14829	5.41263	108.025
TCGA-AX-A063	2417	0	0.228707	2.68437	15.8778	262.302
TCGA-D1-A0ZZ	686	0	0	0.879847	12.9915	39.8578
TCGA-AX-A1CF	2337	0	0.0794559	3.2413	63.5037	218.503
TCGA-PG-A7D5	1177	0	0.0162031	1.24311	8.51397	56.0423
TCGA-D1-A2G7	1793	1	0.178566	0.690098	13.0696	50.0057
TCGA-AX-A2IN	947	1	0.0201944	2.21993	19.928	146.131
TCGA-DF-A2KV	936	0	0.0249299	1.34884	39.9597	274.151
TCGA-A5-A0GV	1643	0	0.169854	1.22776	10.9984	154.87
TCGA-D1-A0ZS	148	0	0.0354953	1.61564	12.446	117.365
TCGA-D1-A0ZP	911	0	0	1.17946	15.1323	87.4142
TCGA-A5-A3LP	455	0	0	0.379778	15.0193	146.883
TCGA-E6-A1LX	711	0	0	3.06022	7.93114	314.146
TCGA-QS-A5YQ	759	0	0.0710148	0.806403	33.1863	163.085
TCGA-BS-A0U5	2935	0	1.07608	1.50471	16.3001	157.037
TCGA-AJ-A3EM	677	0	0	1.28389	22.5296	193.987
TCGA-EO-A1Y8	901	0	0.0423172	0.860107	32.669	78.7734
TCGA-AX-A05W	2450	0	0	0.734998	12.5689	208.586
TCGA-AP-A1DK	2767	0	0.144719	1.93335	12.9695	216.316
TCGA-BG-A0VV	811	0	0.0436612	1.77485	20.3802	193.34
TCGA-BK-A4ZD	506	0	0.0480865	2.43654	8.22272	135.747
TCGA-K6-A3WQ	400	0	0.0213733	0.55067	18.5016	98.0512
TCGA-DI-A2QU	946	1	0.0865017	0.445733	6.90045	151.994
TCGA-A5-A0G3	1428	0	0	0.587207	23.8724	107.489
TCGA-FI-A2EY	880	1	0.023452	0.228264	11.47	162.145
TCGA-AP-A05H	1385	0	0	0.805374	34.5748	250.539
TCGA-B5-A5OE	1063	0	0.0272214	0.970192	32.4032	226.773
TCGA-D1-A103	669	0	0.105672	1.4823	21.1487	107.125
TCGA-D1-A160	112	0	0	1.88334	18.5538	264.533
TCGA-FI-A2EU	2941	0	0	0.837411	21.1968	169.004
TCGA-BG-A0MA	326	1	0.0391144	1.86995	21.8339	161.894
TCGA-AX-A2H5	2167	0	0	1.80821	40.7788	182.847
TCGA-AX-A3G6	8	0	0	1.16485	25.0483	159.918
TCGA-SL-A6JA	7	0	0	1.51713	24.0963	315.3
TCGA-B5-A3FD	1007	0	0.192862	0.588917	28.2599	150.778
TCGA-AP-A05J	1122	0	0	0.400926	12.7575	147.737
TCGA-FI-A2CY	2080	0	0	1.08363	15.2454	73.2561
TCGA-A5-A0GM	1841	0	0.227699	1.18634	18.7589	208.012
TCGA-AJ-A3BI	575	0	0	0.326844	30.1598	517.261
TCGA-D1-A17C	30	0	0.038156	1.96613	22.4183	274.124
TCGA-A5-A0GW	706	0	0.0360231	1.25811	19.4351	324.5
TCGA-AX-A05U	903	0	0.0512442	1.12957	15.0438	130.536
TCGA-A5-AB3J	329	0	0.0374615	3.11536	15.2995	106.118
TCGA-BG-A0M6	671	1	0	0.730414	23.0327	112.597
TCGA-B5-A1MS	3112	1	0	2.40648	14.4982	75.299
TCGA-D1-A17B	213	0	0.116024	2.88964	23.2282	284.486
TCGA-EO-A3AY	523	0	0	0.663338	105.289	423.453
TCGA-BS-A0UL	2481	0	0.279426	1.87409	25.3385	171.663
TCGA-A5-A0GH	2254	0	0	3.44344	18.1047	326.718
TCGA-D1-A165	20	0	0.0386016	1.49182	26.3955	161.344
TCGA-D1-A1NU	402	0	0.0385399	1.45634	23.4648	598.563
TCGA-AX-A1CR	701	0	0.045411	0.740993	11.0502	147.562
TCGA-B5-A0K6	1953	0	0	2.18903	26.8519	387.837
TCGA-AX-A3GB	440	0	0	1.13167	13.1662	171.516
TCGA-AP-A1DO	952	0	0	2.02723	25.6282	260.71
TCGA-B5-A11J	1656	0	0	2.29461	21.8564	269.747
TCGA-B5-A11M	1362	0	0.298396	2.93639	16.0766	166.936
TCGA-AP-A1E1	1395	0	0	2.50829	20.7575	144.777
TCGA-EY-A3L3	545	0	0	0.600854	10.6662	61.9835
TCGA-BG-A0MU	617	0	0	1.6016	16.4334	194.417
TCGA-SL-A6J9	2	0	0.0425758	0.467215	64.7165	183.952
TCGA-B5-A11R	2349	0	0.0206439	1.28833	23.4827	152.706
TCGA-AP-A05N	726	1	0.0723972	1.61657	17.806	140.113
TCGA-AX-A1CP	1107	0	0.0903851	2.12172	13.9846	181.46
TCGA-AX-A060	1075	0	0	1.16434	18.6134	337.267
TCGA-A5-A0GU	860	0	0.0332986	1.95415	15.2688	89.7227
TCGA-D1-A161	892	0	0	1.95137	22.9877	193.669
TCGA-DF-A2L0	788	1	0	0.576067	15.1327	399.087
TCGA-EY-A1GX	1127	1	0	2.01494	12.7326	188.374
TCGA-BG-A0MO	1309	0	0	1.56902	19.3147	284.788
TCGA-EY-A72D	179	0	0.0172302	3.14693	22.6428	193.461
TCGA-QF-A5YT	1215	0	0.0201035	0.880522	21.3975	169.057
TCGA-EC-A1QX	224	0	0	2.0578	19.7739	170.287
TCGA-B5-A0KB	824	0	0.130128	2.07368	27.1412	294.928
TCGA-5S-A9Q8	313	0	0	2.02822	19.1275	156.761
TCGA-BG-A0VT	742	0	0.0832995	1.99116	6.16798	178.41
TCGA-BS-A0U9	2825	0	0.128153	1.443	67.9993	141.637
TCGA-D1-A3DG	130	0	0	0.479585	33.2607	341.801
TCGA-BG-A2L7	612	0	0.0539495	2.02319	22.2122	123.528
TCGA-AX-A2H4	916	1	0	0.903603	17.6281	285.435
TCGA-PG-A916	522	0	0	1.96052	20.6138	185.911
TCGA-DI-A2QT	377	1	0.0218972	0.313428	12.5972	151.942
TCGA-AP-A0LI	2972	0	0.109318	1.50213	27.3807	386.089
TCGA-B5-A1MX	1473	0	0.0352056	2.94288	21.9794	254.81
TCGA-B5-A0JS	2627	0	0	1.52918	19.9946	364.252
TCGA-BS-A0V6	2725	0	0.0396057	0.873023	25.6814	204.239
TCGA-EY-A2OM	393	0	0	2.29188	17.9291	122.987
TCGA-AX-A1CJ	2233	0	0.424975	0.932712	26.2918	219.098
TCGA-EO-A3B0	544	0	0.113182	2.55965	16.0562	173.322
TCGA-BS-A0TA	740	1	0.216594	0.942472	34.9482	234.503
TCGA-B5-A0JR	1731	0	0	2.88692	7.16736	159.472
TCGA-AJ-A3BG	550	0	0	2.60817	19.4756	314.079
TCGA-A5-A0G1	3251	1	0	1.49802	47.0247	248.803
TCGA-AJ-A5DV	679	0	0.0429407	2.23112	17.4251	124.471
TCGA-QS-A5YR	719	0	0.183188	1.21271	50.1484	303.988
TCGA-EY-A2OQ	495	0	0.0419793	1.22578	25.7781	166.581
TCGA-D1-A3DA	483	0	0.220533	1.96284	18.0356	117.044
TCGA-AJ-A23O	312	1	0.338937	3.14127	20.7721	207.995
TCGA-D1-A16R	21	0	0.0790409	2.35322	18.1059	185.287
TCGA-2E-A9G8	1249	0	0.022465	0.630246	31.0207	92.2388
TCGA-D1-A1O5	458	0	0.200032	1.12236	5.49855	109.671
TCGA-AP-A0L9	3815	0	0	1.10715	13.2734	211.944
TCGA-EY-A1GV	481	0	0.112593	0.499597	38.7326	150.171
TCGA-AJ-A3IA	633	0	0	0.934148	22.4215	140.861
TCGA-AJ-A3NC	616	0	0	2.24211	12.3022	68.5021
TCGA-BG-A0M2	637	0	0.193535	1.42664	18.7443	135.493
TCGA-BG-A0MH	1930	0	0.334527	1.13722	23.51	276.763
TCGA-DI-A1NN	1076	0	0	0.741728	13.2881	167.401
TCGA-B5-A0K8	847	0	0.0383162	0.723943	19.7869	137.189
TCGA-EY-A1GH	710	0	0	2.15702	11.9286	111.035
TCGA-B5-A1MV	1565	0	0.0351501	2.27412	15.7505	139.83
TCGA-EY-A1GQ	544	0	0.253769	2.04622	16.9463	348.63
TCGA-D1-A168	1098	0	0	1.49546	14.6237	291.67
TCGA-A5-A0GI	2682	0	0.0410407	1.71532	21.5485	242.649
TCGA-JU-AAVI	540	1	0	0.729327	25.8856	266.148
TCGA-BK-A0CB	1092	0	0	1.22857	22.4792	234.821
TCGA-D1-A17D	926	0	0.373409	1.59156	21.0256	442.634
TCGA-BG-A0MC	1263	0	0.400449	0.7042	30.393	350.406
TCGA-AP-A0LO	1016	1	0	0.939779	10.1084	280.152
TCGA-D1-A16V	120	1	0.0386127	1.08326	32.0437	230.24
TCGA-AX-A2HK	90	1	0.0636012	0.646355	11.6297	65.9326
TCGA-EY-A1G7	189	1	0.0400168	1.35177	9.28724	125.897
TCGA-BG-A0M7	1937	0	0	2.66744	29.8648	247.312
TCGA-BG-A186	419	0	0.0858711	2.3722	12.8376	136.96
TCGA-B5-A3FA	2929	0	0	1.99258	27.1506	170.6
TCGA-EY-A1GD	1639	0	0	2.88078	13.1016	113.316
TCGA-A5-A2K2	3595	0	0	0.816812	29.724	123.106
TCGA-EY-A548	430	0	0.050001	1.33119	19.4478	121.251
TCGA-BK-A0C9	1092	0	0.144326	1.43231	28.1984	454.044
TCGA-AX-A1CN	1143	0	0.0745791	2.56198	5.25252	59.6935
TCGA-A5-A2K5	752	0	0	1.32269	16.0334	294.368
TCGA-A5-A3LO	776	0	0	3.62554	31.9908	77.8732
TCGA-AP-A052	669	1	0	1.24676	24.4147	157.048
TCGA-AX-A1CK	2441	0	0.0455447	1.42116	22.4216	233.821
TCGA-DI-A2QY	3349	1	0.0663391	0.683675	32.4098	165.081
TCGA-D1-A1NY	513	0	0	1.77431	24.6521	172.378
TCGA-A5-A0GD	3423	1	0	1.44037	28.0103	222.899
TCGA-B5-A11S	2229	0	0.040471	2.18969	21.4527	111.46
TCGA-BS-A0TJ	2068	0	0	1.33994	13.378	218.932
TCGA-FI-A2F4	2230	0	0	2.51199	25.831	169.595
TCGA-SJ-A6ZI	428	0	0.0601827	2.36462	26.136	142.803
TCGA-EO-A3KX	442	0	0.0233295	1.82325	16.6182	168.093
TCGA-B5-A11O	2609	0	0.230211	1.74642	24.6864	223.685
TCGA-AP-A0LV	763	0	0.199569	1.51968	16.8505	200.117
TCGA-BG-A0RY	469	0	0.0839783	1.49052	12.5208	127.912
TCGA-AX-A3G4	9	0	0.225692	0.930371	14.6164	130.244
TCGA-AX-A1CI	2600	0	0.0885028	1.44414	10.5723	180.339
TCGA-D1-A17F	39	0	0.128327	1.00413	19.8723	255.019
TCGA-BS-A0TC	2602	0	0	1.19571	24.748	307.113
TCGA-A5-A0GN	1841	0	0.0556547	0.940007	17.8819	175.521
TCGA-A5-A0R6	1153	0	0.219788	0.528519	30.42	113.049
TCGA-4E-A92E	13	0	0.0213206	2.53904	14.4203	53.9525
TCGA-B5-A11G	3448	0	0.098691	1.1866	28.953	295.243
TCGA-B5-A3F9	3536	0	0.0458452	1.10899	19.9901	117.577
TCGA-BG-A0VX	1043	0	0.0412729	1.07519	18.8258	155.697
TCGA-EO-A3AU	804	0	0	1.55004	18.6715	124.961
TCGA-B5-A11N	1876	0	0.0446756	1.62425	19.5699	172.378
TCGA-AX-A0J1	2354	0	0	1.99099	13.8882	252.664
TCGA-AX-A2HC	1044	0	0.0641049	2.67013	14.0469	179.323
TCGA-B5-A11Z	528	0	0.163807	2.60257	8.525	115.223
TCGA-D1-A16D	1141	0	0	2.28885	19.825	190.954
TCGA-BG-A18B	470	0	0	2.47389	15.6514	219.179
TCGA-BS-A0TG	2371	0	0	0.705604	19.4346	181.848
TCGA-A5-A1OG	973	1	0.0420327	0.926522	23.6656	106.044
TCGA-A5-A0GR	1120	0	0.0585644	1.45858	21.9352	128.459
TCGA-AP-A0LD	3589	0	0.0368195	1.08566	39.2265	458.611
TCGA-D1-A17T	71	0	0.039596	1.4509	23.7736	205.277
TCGA-B5-A1MW	447	0	0.0348717	2.34595	5.24829	85.8739
TCGA-B5-A11Q	976	0	0.0557313	1.08489	16.6299	323.064
TCGA-AP-A1DV	204	0	0.076977	1.84003	9.49712	127.889
TCGA-AX-A2HA	2475	0	0.253067	0.825883	15.4282	125.116
TCGA-B5-A11P	825	0	0	1.5002	25.3282	125.732
TCGA-EY-A1GL	1014	0	0.0583318	1.13551	6.6654	71.9344
TCGA-BS-A0TD	2379	0	0.106789	0.978256	22.0301	440.22
TCGA-D1-A0ZR	17	0	0	2.22058	20.3533	211.729
TCGA-D1-A102	135	0	0.0350013	2.31459	18.5041	103.453
TCGA-5B-A90C	1116	0	0	1.72758	15.8915	93.2912
TCGA-BS-A0U7	935	1	0.0816388	2.39551	14.28	265.699
TCGA-BS-A0VI	2646	0	0	0.898398	14.0123	303.788
TCGA-A5-A1OH	539	0	0.0164031	0.925059	9.30133	76.102
TCGA-KP-A3W0	404	0	0	1.1031	30.3279	60.0499
TCGA-AX-A064	1517	0	0	1.80278	19.1746	209.286
TCGA-D1-A162	1145	0	0.0855237	2.72985	15.2431	130.114
TCGA-AX-A3G3	42	0	0	0.597778	50.1482	73.7648
TCGA-AP-A0L8	1484	1	0	1.18957	10.8392	190.987
TCGA-FI-A2CX	2031	0	0	1.7652	24.3937	218.955
TCGA-EY-A54A	447	0	0	1.1698	15.3557	72.5748
TCGA-AX-A1CA	974	0	0.676226	0.691372	27.3798	223.186
TCGA-AX-A3FX	1333	1	0.0239015	0.636334	38.6907	274.805
TCGA-D1-A17Q	54	0	0.0367069	2.52195	28.124	343.481
TCGA-AX-A2HF	848	0	0.0345589	0.801352	6.98588	112.316
TCGA-EO-A3KW	497	0	0	0.310506	22.0219	184.081
TCGA-EO-A1Y5	332	0	0	0.478551	23.8171	120.661
TCGA-EY-A1GI	710	0	0.0479821	2.00544	9.94032	87.5841
TCGA-D1-A16O	1023	0	0.0406905	1.72398	12.8204	235.855
TCGA-PG-A917	212	0	0	1.93237	23.5486	118.39
TCGA-EY-A2OP	504	0	0.0227279	2.2577	20.1309	105.712
TCGA-BS-A0U8	2963	0	0.423118	1.31893	15.9744	258.499
TCGA-DI-A1NO	285	1	0.0410709	0.764232	20.6565	159.64
TCGA-E6-A1LZ	2406	0	0	1.02244	21.641	185.272
TCGA-AJ-A2QL	602	0	0.0489586	1.59776	12.8381	110.032
TCGA-EO-A3KU	427	0	0	0.58462	12.1434	72.1317
TCGA-AJ-A3BF	551	0	0.0232785	1.71264	16.7222	103.911
TCGA-BG-A0YU	451	0	0.503472	1.71645	9.27975	211.162
TCGA-A5-A0GG	3762	0	0.080382	1.6683	30.2766	371.356
TCGA-A5-A1OJ	1006	0	0.0398562	1.39198	16.0253	210.909
TCGA-D1-A175	202	0	0.151546	2.66807	17.266	154.323
TCGA-EO-A3AZ	630	0	0	0.732391	59.2158	211.887
TCGA-AX-A3G7	9	0	0.080333	0.797231	19.0206	75.3426
TCGA-BG-A0LW	566	0	0	2.053	13.3555	123.115
TCGA-AX-A3FS	7	0	0.0519034	1.81273	6.62613	95.1559
TCGA-AP-A1DR	1332	0	0	1.35494	26.6453	274.005
TCGA-BG-A0MK	1317	1	0	1.82141	22.0328	227.838
TCGA-BS-A0V7	1934	0	1.17526	1.04671	35.9218	277.524
TCGA-D1-A1O8	120	1	0	3.52293	17.3611	145.029
TCGA-B5-A1MR	6859	0	0	3.20205	12.1559	513.448
TCGA-AX-A05Z	2175	0	0	0.843389	28.6009	359.977
TCGA-D1-A16Q	324	0	0.224635	1.27327	32.2735	228.043
TCGA-AX-A1C8	776	0	0.0418237	0.514836	14.6733	211.843
TCGA-AX-A2HH	540	0	0	2.59452	10.5598	71.0175
TCGA-EY-A1GT	490	0	0.107143	2.62756	18.2925	160.55
TCGA-BS-A0UT	2212	0	0	1.93006	11.8712	190.55
TCGA-AX-A062	1399	0	0.287621	1.86632	7.70586	133.607
TCGA-AX-A06B	2058	0	0.144097	1.0519	16.3159	158.055
TCGA-B5-A0JT	1312	0	0.078218	4.41113	26.0509	140.167
TCGA-AJ-A3OJ	467	0	0.0469409	1.27659	19.303	250.143
TCGA-FI-A2F8	933	0	0.0870869	0.860101	21.9351	196.964
TCGA-AP-A0LT	1497	0	0	2.36578	29.2278	516.465
TCGA-AJ-A3BK	1031	0	0.0435925	1.01082	75.1995	232.677
TCGA-AP-A0LG	2015	0	0	2.23931	18.5124	189.427
TCGA-D1-A101	53	0	0.0632601	1.77474	23.605	160.662
TCGA-KP-A3W1	288	0	0.0191897	0.368062	51.7545	111.786
TCGA-D1-A2G0	1484	0	0.0487871	0.481839	14.3617	242.295
TCGA-BS-A0UA	3495	0	0.140588	2.45502	15.2642	232.284
TCGA-AX-A2H8	1861	0	0.045765	1.78176	15.5595	79.4825
TCGA-DI-A1BY	1114	0	0	1.29408	19.019	213.856
TCGA-AJ-A23M	616	1	0.0404738	1.32086	9.8162	242.429
TCGA-D1-A16Y	532	0	0.111399	1.26498	22.9439	248.057

## Sheet: tcga.Unicox
id	HR	HR.95L	HR.95H	pvalue
ELANE	0.0787166	0.00857459	0.722636	0.0246308
TIRAP	0.580858	0.33762	0.999339	0.0497213
GSDMD	0.66311	0.484225	0.90808	0.0104349
GPX4	0.624635	0.456074	0.855494	0.00336145

## Sheet: tcga.uniSigExp
id	futime	fustat	ELANE	TIRAP	GSDMD	GPX4
TCGA-AX-A0IU	1087	0	0.0582652	0.762211	4.05543	7.10726
TCGA-AX-A1CC	788	0	0.29549	1.31997	4.3277	6.58609
TCGA-EY-A1G8	456	1	0	1.30484	5.00228	7.65762
TCGA-EO-A3AV	762	0	0.444408	0.906418	5.83511	7.41676
TCGA-AX-A0J0	1220	0	0	1.49974	3.53891	7.39215
TCGA-BG-A0M0	588	0	0.0584869	1.1115	5.46206	7.92457
TCGA-AP-A0LP	1875	0	0	1.27265	5.06728	8.65936
TCGA-AX-A3G1	624	1	0	1.93515	4.26887	6.49413
TCGA-EY-A212	310	1	0.107838	1.35347	3.9392	6.27952
TCGA-EY-A1GM	995	1	0	0.382101	3.47579	7.08878
TCGA-EY-A214	438	0	0.0519558	1.25438	4.24013	8.00747
TCGA-B5-A11Y	560	0	0.156824	1.53116	4.93454	7.66889
TCGA-BK-A139	943	1	0.0187271	1.60394	3.15273	7.36544
TCGA-B5-A11U	509	0	0.178961	1.60483	3.81225	6.7811
TCGA-BS-A0UV	2228	0	0.134468	1.40597	5.13767	8.20668
TCGA-A5-A1OK	917	0	0	1.84309	3.49455	7.04277
TCGA-AX-A0IW	1149	0	0	1.16309	4.6633	7.61087
TCGA-D1-A167	478	0	0	1.67582	3.95702	7.20519
TCGA-FI-A2D5	421	1	0.0563522	1.68356	1.68217	7.89156
TCGA-D1-A17U	697	0	0.0508347	1.99925	4.43173	8.26189
TCGA-EO-A22R	1878	0	0	2.00368	3.1701	7.91162
TCGA-AX-A1C9	802	0	0	1.21699	4.03639	7.20977
TCGA-BG-A2AE	721	0	0	0.850492	5.36251	7.3211
TCGA-B5-A0K3	830	1	0	0.840622	4.29277	7.88412
TCGA-AJ-A3OK	485	0	0.409982	1.10382	3.67571	7.34791
TCGA-AJ-A3EJ	50	1	0	0.742195	4.14711	6.31354
TCGA-EO-A22T	2035	0	0.0541303	1.91002	4.76661	7.11368
TCGA-AP-A051	3948	0	0.0565473	2.22798	2.64086	7.78948
TCGA-B5-A11H	2687	0	0	1.41426	3.47987	7.5336
TCGA-AP-A0LS	2904	0	0.158518	1.25418	3.79514	8.20155
TCGA-E6-A2P8	72	1	0.0672265	1.60153	3.77155	7.67633
TCGA-D1-A1O7	32	0	0.485134	1.39224	5.03765	8.27416
TCGA-EO-A2CH	590	1	0.0507277	0.76269	3.33991	7.12903
TCGA-B5-A0JV	2616	0	0.0640038	2.04147	4.55211	7.86296
TCGA-B5-A0JU	1802	0	0.101253	1.7672	4.31764	7.03107
TCGA-B5-A3FB	2397	0	0	1.39271	4.41054	7.19757
TCGA-D1-A15W	915	0	0	1.67957	4.21059	7.31295
TCGA-EY-A1H0	588	0	0	0.961708	4.85334	7.97887
TCGA-A5-A0GE	3205	0	0.388155	0.930447	4.86876	7.87636
TCGA-AP-A1E0	1832	0	0.0539597	1.34386	4.01867	7.79288
TCGA-BG-A18A	426	0	0.243515	1.80964	4.43012	8.15629
TCGA-A5-A0G5	1126	0	0	1.2668	4.68481	7.87199
TCGA-A5-A7WJ	341	0	0.0206003	2.51865	4.29269	6.77389
TCGA-D1-A17L	802	0	0.0601387	1.2417	4.77133	8.29333
TCGA-A5-A0VQ	485	0	0.338198	1.56866	4.44917	7.84156
TCGA-D1-A17H	852	0	0.0524688	1.59701	4.66907	8.59652
TCGA-B5-A5OC	1249	0	0	1.60495	4.02836	6.6515
TCGA-A5-A0GJ	2000	0	0.23918	0.868635	5.5357	8.98596
TCGA-AP-A0LN	2510	0	0.0781188	1.19547	4.50823	8.04542
TCGA-EO-A2CG	1564	0	0.368321	0.452839	4.07508	6.79151
TCGA-AJ-A3QS	513	0	0.0514353	0.852199	4.39016	6.33756
TCGA-EY-A3QX	421	0	0	1.17164	4.06079	5.95805
TCGA-SJ-A6ZJ	556	0	0.146818	1.03406	4.90354	7.61995
TCGA-PG-A914	393	0	0.0245753	0.5089	4.99628	6.47034
TCGA-EO-A3B1	540	0	0.0341629	1.36227	5.40203	7.08878
TCGA-BK-A26L	734	0	0.0163378	1.28476	2.53793	5.64071
TCGA-AP-A0LF	2845	0	0.123624	0.521458	4.68073	7.2463
TCGA-D1-A174	594	0	0.334795	1.5018	5.32997	9.02888
TCGA-EO-A22U	1407	0	0.030374	1.6554	3.62855	6.732
TCGA-EC-A24G	511	0	0.15118	1.49763	4.62521	8.00508
TCGA-FI-A2D0	1213	0	0.267745	2.05394	4.6652	7.46823
TCGA-AJ-A2QO	1045	1	0	1.76489	4.01423	8.47877
TCGA-B5-A5OD	1038	0	0.0244044	0.573734	4.45107	6.99922
TCGA-PG-A6IB	470	0	0.384262	1.26526	5.46628	8.70185
TCGA-AX-A06D	373	1	0.137524	1.15779	4.34077	8.95326
TCGA-AP-A059	1461	0	0	1.54419	4.95166	8.00724
TCGA-AJ-A2QN	1069	0	0.292805	1.83862	4.38818	6.74234
TCGA-BG-A0MT	644	0	0.165567	1.34013	5.16566	6.14487
TCGA-AX-A2HD	1414	0	0	1.67881	3.90518	7.24056
TCGA-EY-A1GE	741	0	0.0544263	1.80213	4.19231	7.22436
TCGA-BG-A0M3	1071	0	0	1.31002	4.24745	7.45807
TCGA-EC-A1NJ	488	0	0.118258	1.37949	4.06451	6.91212
TCGA-AP-A0LL	2554	0	0.620972	0.966969	3.48169	7.49128
TCGA-A5-A0GQ	2247	0	0.0602836	1.0012	4.99516	7.74297
TCGA-AX-A0IS	1541	0	0.173077	1.27682	3.75016	7.76416
TCGA-AJ-A5DW	390	0	0.0570562	1.65972	3.7202	6.01122
TCGA-AJ-A3TW	513	0	0.0269911	0.882343	4.18296	9.13925
TCGA-B5-A3FC	2185	0	0.0377041	1.21818	4.78063	8.04031
TCGA-FI-A2EX	284	0	0	0.921448	4.70979	8.02436
TCGA-D1-A17R	339	1	0.0511267	2.02033	4.58626	8.08147
TCGA-AP-A0LM	825	0	0.19658	0.930124	4.26641	8.05017
TCGA-EY-A2OO	1065	0	0.0681606	1.50338	4.65985	6.91474
TCGA-AX-A2HJ	935	0	0.207999	1.33375	3.3908	7.86635
TCGA-AP-A054	709	1	0.27893	1.78767	4.34854	7.89595
TCGA-AJ-A2QK	643	0	0.187147	1.49096	4.07351	7.27307
TCGA-BK-A0CC	1067	0	0	0.732559	3.29731	5.99114
TCGA-AX-A3G8	36	0	0	1.06099	4.52595	8.87355
TCGA-EY-A1GF	826	0	0.0584046	1.80549	2.75729	6.65944
TCGA-D1-A2G5	1455	0	0.363704	1.78198	4.00927	7.49055
TCGA-BG-A3PP	681	0	0	0.479269	1.75332	6.45445
TCGA-D1-A15V	1201	0	0.096649	1.73578	4.70185	7.02388
TCGA-AP-A05A	1944	1	0	0.721983	3.28913	7.05706
TCGA-AJ-A23N	439	1	0	1.0257	3.51802	5.89682
TCGA-E6-A8L9	831	0	0.0831343	0.809672	3.85008	7.96831
TCGA-BK-A56F	401	0	0.0278106	1.86658	3.8697	6.3882
TCGA-FI-A2D4	243	1	0	1.23559	4.81832	7.75803
TCGA-AJ-A3NH	1	0	0	0.671124	4.72684	7.24303
TCGA-DF-A2KR	1865	0	0	1.24348	4.78996	7.39802
TCGA-BK-A6W3	305	0	0.0408165	2.08571	4.83413	6.9503
TCGA-AX-A06J	913	0	0.116213	1.27312	3.25871	8.67348
TCGA-BG-A18C	470	0	0	2.21925	4.47239	7.10556
TCGA-DI-A1BU	1195	0	0.049247	1.70773	4.57431	8.10141
TCGA-DF-A2KS	2188	0	0.0543284	1.13583	4.56221	7.42716
TCGA-A5-A2K4	871	1	0.100338	1.03671	4.77268	5.83347
TCGA-EY-A1GP	573	0	1.19877	1.28434	4.26324	5.86355
TCGA-B5-A11L	2240	1	0.12233	1.35499	4.1483	7.85815
TCGA-BS-A0TI	1882	0	0	1.55149	4.56075	8.66511
TCGA-D1-A15Z	58	1	0	1.6399	4.11482	6.98522
TCGA-FI-A2F9	1803	0	0.0698547	0.86689	3.57117	7.37963
TCGA-FI-A2EW	1795	0	0.643827	0.449906	4.535	8.4616
TCGA-AJ-A8CV	1068	0	0.0610206	1.51046	4.87308	7.82125
TCGA-AP-A056	2618	0	0	1.43861	2.23798	7.96787
TCGA-D1-A0ZU	872	0	0.151579	1.86507	4.30277	6.8315
TCGA-EO-A3AS	1046	0	0	1.72296	4.55339	7.01846
TCGA-B5-A0JN	1939	0	0.0418463	1.06132	3.00565	7.26119
TCGA-D1-A163	991	0	0	1.91202	4.42536	8.32249
TCGA-DF-A2KY	332	0	0.3231	1.34084	5.4921	8.56156
TCGA-BK-A13C	760	0	0	1.29916	3.77232	7.77252
TCGA-A5-A0R7	535	0	0.335631	1.16515	4.3949	7.32749
TCGA-D1-A17M	311	0	0	1.79411	4.76945	7.84304
TCGA-B5-A1MU	1548	1	0.105617	1.24479	4.02209	6.90918
TCGA-BG-A0MI	714	1	0.108079	1.8767	3.96489	7.08522
TCGA-AJ-A3EK	446	0	0	2.17066	4.34901	7.59834
TCGA-A5-A2K3	2012	0	0	1.13811	5.46563	8.1736
TCGA-D1-A16F	80	0	0.102146	1.79406	4.8933	7.74366
TCGA-D1-A17A	48	0	0.111663	1.51323	3.85174	8.11928
TCGA-D1-A3JQ	526	0	0.112214	0.796045	4.2098	6.46073
TCGA-AX-A2H7	772	0	0.185169	1.12177	4.63514	7.80628
TCGA-AX-A3GI	12	0	0.0356759	0.94455	3.51145	6.71123
TCGA-BG-A3EW	344	0	0.0213495	1.98618	4.14232	6.75285
TCGA-BG-A222	291	0	0.289619	2.01209	4.03798	6.97172
TCGA-D1-A1O0	63	0	0.157703	1.01798	4.89631	7.08513
TCGA-AP-A1E3	679	0	0.266153	1.15675	4.225	7.85055
TCGA-AP-A0LH	1106	1	0	1.25382	4.27454	7.66735
TCGA-AX-A05Y	2684	0	0.136891	1.29465	4.60645	8.51018
TCGA-AX-A1C7	1054	0	0.0325208	0.126138	5.2441	7.61717
TCGA-BG-A0LX	614	0	0	1.51361	3.05438	7.55655
TCGA-AX-A0IZ	1333	0	0.0616531	0.981788	5.01083	7.33483
TCGA-D1-A17S	739	0	0	0.83661	4.53666	7.49849
TCGA-D1-A16J	910	0	0.113934	2.01244	5.3022	9.25724
TCGA-AP-A1DH	1816	0	0.0676463	1.27231	5.10129	8.82366
TCGA-D1-A1NS	43	0	0.107961	1.3099	4.27746	8.39905
TCGA-D1-A1NX	555	0	0	0.763098	4.37709	6.75231
TCGA-B5-A0JY	2107	0	0.18229	1.49166	3.18027	8.03907
TCGA-B5-A1MY	361	1	0.0595825	0.974992	3.47127	7.2874
TCGA-AX-A06F	1748	0	0.415412	1.48081	3.39978	8.35367
TCGA-BG-A0M8	2020	0	0.939963	1.11773	4.37102	8.3132
TCGA-AX-A2HG	1163	0	0.117865	1.1256	3.91189	8.29764
TCGA-AJ-A3BD	1039	0	0.0385437	0.43995	6.06048	7.35497
TCGA-BG-A0MG	1477	0	0	1.02415	4.41989	6.79712
TCGA-A5-A2K7	1063	0	0.0608633	1.13117	5.31306	7.73533
TCGA-PG-A915	249	0	0.0248	2.33778	3.95066	6.2098
TCGA-AX-A3G9	558	0	0	1.20744	3.05284	7.26741
TCGA-D1-A16E	1119	0	0.0979253	1.80036	4.51299	7.58358
TCGA-EY-A1GK	693	0	0.0585232	1.7117	3.2695	7.65707
TCGA-AP-A05D	1758	0	0	0.466852	5.22916	7.98847
TCGA-EY-A5W2	516	0	0.026658	1.07026	5.48518	9.04756
TCGA-B5-A11E	1820	0	0.0675038	1.48357	5.44568	7.50158
TCGA-FI-A2D6	767	1	0.206908	1.90616	2.44536	7.40114
TCGA-AP-A0LE	3357	0	0	1.04403	4.93702	8.51208
TCGA-EY-A1GC	1647	0	0	1.45616	5.32906	7.59258
TCGA-AX-A05T	1010	0	0	1.40052	2.43411	6.20545
TCGA-KP-A3W4	554	1	0.0451815	1.3261	3.52951	7.29732
TCGA-EY-A215	574	0	0.486177	1.97045	4.93949	7.17112
TCGA-EO-A3L0	757	0	0.0565722	1.32179	5.20399	6.98385
TCGA-A5-A0VP	1288	0	0.0588043	1.91188	4.42272	8.38912
TCGA-AJ-A3NE	628	0	0.0260451	1.65231	4.39263	5.8758
TCGA-PG-A5BC	707	0	0.0560732	0.729481	3.79795	5.69604
TCGA-AX-A1CE	1037	0	0	1.52891	2.97031	7.93944
TCGA-BG-A0M4	2167	0	0.0761886	1.80711	5.09648	8.81641
TCGA-AX-A06L	1845	0	1.27526	1.03253	4.82782	7.65122
TCGA-DF-A2KZ	826	0	0.0388158	1.08158	4.59568	7.75597
TCGA-A5-A0R9	749	0	0.0632926	1.12509	4.5525	7.74456
TCGA-D1-A17N	46	0	0.452315	1.37459	5.09271	8.40985
TCGA-D1-A0ZN	512	0	0.0570976	2.01417	3.84077	6.94198
TCGA-EY-A210	383	0	0.0272392	0.840905	5.15564	7.99029
TCGA-D1-A3JP	515	0	0	0.942803	3.91395	6.36029
TCGA-BG-A0YV	382	0	0.0569529	0.698185	4.61688	6.40271
TCGA-BK-A6W4	300	0	0	2.12804	4.02234	6.12847
TCGA-EY-A547	545	0	0.195405	0.605965	6.21408	9.10877
TCGA-D1-A16N	945	0	2.44809	1.73723	5.45638	8.31088
TCGA-D1-A0ZV	728	0	0.207035	1.39752	4.88054	7.48161
TCGA-H5-A2HR	53	0	0	0.298554	6.17597	7.59491
TCGA-AX-A06H	833	0	0.0715035	1.07415	4.1756	8.2139
TCGA-D1-A2G6	258	1	0	1.50252	4.11077	7.25609
TCGA-D1-A177	548	0	0	2.27447	5.20558	8.7181
TCGA-E6-A2P9	1386	0	0.0292583	2.10106	3.4376	7.77915
TCGA-KP-A3W3	794	0	0	0.793042	4.10163	7.00942
TCGA-B5-A0K2	2209	0	0.381329	0.722086	4.65334	8.22917
TCGA-A5-A0GX	2088	0	0.186688	1.4262	4.30624	8.33964
TCGA-A5-A0R8	596	0	0	1.156	4.71296	8.18238
TCGA-BS-A0T9	1428	1	0.353294	0.834291	4.44128	7.09496
TCGA-BK-A0CA	1064	0	0.0200013	1.66585	3.82165	6.57572
TCGA-A5-A0GP	1416	0	0.105727	1.17096	4.48233	8.63284
TCGA-A5-A0VO	875	1	0.111436	1.20811	4.31669	7.27081
TCGA-EY-A2ON	409	0	0.0983737	1.14978	5.04059	7.04583
TCGA-BG-A2AD	609	0	0	1.6164	3.32704	7.56654
TCGA-AX-A1C5	1001	0	0	1.6502	4.52437	7.61942
TCGA-EY-A4KR	346	1	0.0302077	0.466347	4.51998	6.52968
TCGA-BS-A0UF	2611	0	0.101824	1.75088	4.22889	7.67521
TCGA-B5-A1MZ	1598	0	0.178791	1.2989	3.57239	6.84293
TCGA-B5-A121	504	0	0.0549714	1.38524	4.4148	7.29522
TCGA-BS-A0V8	2544	0	1.00814	0.55231	3.52488	7.01108
TCGA-BS-A0WQ	2022	0	0.160771	1.23947	3.83999	7.21466
TCGA-QS-A744	451	0	0.0408022	2.0079	4.04863	6.00808
TCGA-AX-A2IO	1975	0	0	0.458488	4.27595	6.33018
TCGA-BG-A0W2	1721	0	0.110551	1.04275	4.17401	7.24609
TCGA-BG-A0MQ	1817	0	0.212022	1.95243	4.45213	7.73157
TCGA-AJ-A3EL	684	0	0	1.34498	5.00704	7.20835
TCGA-BS-A0V4	1810	0	0.121374	0.448191	5.05635	8.6236
TCGA-AP-A05O	384	0	0	1.02606	5.30764	7.76483
TCGA-AX-A05S	413	1	0.133604	1.55798	4.35599	7.56551
TCGA-AX-A1C4	404	0	0	1.71751	4.14581	7.73
TCGA-EY-A1GR	536	0	0.0486954	0.852679	4.59105	7.6019
TCGA-BS-A0UJ	2506	0	0.154668	0.955673	4.68468	8.16377
TCGA-QF-A5YS	689	0	0.0425175	1.18364	5.37215	7.36291
TCGA-D1-A3DH	573	0	0	0.822165	5.77915	8.15597
TCGA-AJ-A3NG	475	0	0.0443282	1.61724	4.53985	6.17486
TCGA-B5-A11W	593	0	0.0671565	1.49971	4.15331	7.81071
TCGA-KJ-A3U4	1095	0	0	1.74076	4.29207	6.32805
TCGA-B5-A11V	595	0	0.189326	1.3817	4.33952	7.09495
TCGA-BG-A220	434	0	0.156822	1.64419	3.75057	6.81122
TCGA-A5-A0G2	4549	0	0	1.17496	3.89743	8.73623
TCGA-AW-A1PO	17	0	0.0511121	2.88768	4.44176	7.83991
TCGA-AX-A3FT	6	0	0.0281331	1.17446	5.23132	7.3501
TCGA-AP-A1DM	1457	0	0.0557289	1.52749	4.48331	8.22693
TCGA-B5-A11F	5651	0	0	1.34337	3.63352	7.5198
TCGA-A5-A7WK	560	0	0.318543	0.778335	4.41835	5.54233
TCGA-B5-A0K4	1757	0	0	1.40311	4.04881	8.35241
TCGA-B5-A0JX	1787	0	0.104747	1.52923	4.70031	7.10811
TCGA-D1-A169	1135	0	0	0.96093	4.9254	8.73921
TCGA-A5-A0RA	884	0	0.374072	1.1562	3.85815	7.6963
TCGA-BG-A0M9	2270	0	0.398062	1.31714	4.69983	7.86894
TCGA-AJ-A2QM	894	0	0	0.937924	4.24366	6.12395
TCGA-BG-A0VZ	1601	0	0.484906	1.1422	3.75921	6.7704
TCGA-BS-A0TE	146	1	0	1.18475	4.77328	7.98611
TCGA-D1-A176	917	0	0.109179	1.84321	4.60897	7.87172
TCGA-E6-A1M0	1793	0	0.0486062	1.25876	2.7488	7.41961
TCGA-BG-A187	448	0	0.321929	1.69101	4.66388	8.09747
TCGA-FI-A2D2	2352	1	0.0504298	0.62268	2.88982	6.44922
TCGA-B5-A0JZ	2173	0	0.0599662	1.65558	4.9038	8.57718
TCGA-A5-A0GA	543	1	0	1.8488	4.07388	7.89951
TCGA-DI-A0WH	496	0	0.163738	0.973323	4.18033	7.73344
TCGA-EY-A549	605	0	0	1.83759	4.23184	6.98232
TCGA-B5-A3FH	434	0	0.0360737	1.86329	4.03566	7.37192
TCGA-B5-A0K1	1110	0	0.687237	1.4501	4.56641	7.44468
TCGA-EO-A22X	1346	0	0.0309083	1.72784	2.69756	7.12706
TCGA-AP-A0LJ	1421	0	0.274964	1.26152	4.71544	8.37286
TCGA-D1-A1NW	22	0	0.43412	1.03051	4.41217	7.65593
TCGA-BK-A13B	966	0	0.0288762	1.27724	3.55697	7.46696
TCGA-EY-A1GU	997	1	0	1.9899	4.1442	7.03569
TCGA-B5-A0K9	409	1	0.0266083	2.03611	4.68986	7.0891
TCGA-D1-A16B	1106	0	0	1.54206	3.84561	6.73243
TCGA-EY-A1GS	670	1	0	1.22057	4.81682	6.00125
TCGA-AP-A1E4	1555	0	0.234447	0.88449	3.87901	6.85827
TCGA-EY-A1GW	337	1	0	0.660377	3.48815	7.99416
TCGA-B5-A11X	596	0	0.398307	1.38538	3.61731	7.92349
TCGA-AP-A05P	636	0	0.0483146	0.870812	3.72635	7.66345
TCGA-D1-A1NZ	548	0	0.0543754	1.64253	4.62924	7.74904
TCGA-B5-A0K7	1933	0	0.21783	1.42205	4.1565	7.42931
TCGA-BG-A0VW	497	0	0.287464	0.86439	4.31603	8.62602
TCGA-AJ-A3NF	645	0	0.1122	1.17006	3.9932	5.88375
TCGA-EO-A22S	1872	0	0	1.97602	3.95154	8.06764
TCGA-D1-A0ZO	602	0	0.171294	1.64584	4.66116	7.64746
TCGA-EO-A1Y7	1495	0	0	1.0765	3.58021	8.41814
TCGA-BG-A221	55	0	0.159446	1.35679	5.2452	7.76829
TCGA-BG-A0W1	122	0	0.0577225	1.43	4.24204	8.02536
TCGA-EO-A22Y	1567	0	0.108034	1.24428	4.77928	6.53149
TCGA-A5-A0G9	2540	0	0	1.55126	4.4006	8.16648
TCGA-AX-A2H2	145	1	0.109835	1.11519	3.95312	6.77328
TCGA-A5-A0GB	997	0	0	1.69782	4.17984	8.54642
TCGA-QS-A8F1	135	1	0.344673	0.34527	4.56477	8.52377
TCGA-B5-A1N2	954	1	0	0.766417	4.09998	6.57228
TCGA-D1-A17K	854	0	0.0512537	1.36382	4.67224	6.92634
TCGA-B5-A11I	2303	0	0.0558	1.05135	5.21219	6.698
TCGA-EY-A1GO	586	0	0	1.06113	4.54906	6.76799
TCGA-B5-A3S1	902	0	0.0425568	0.824827	4.21221	6.01094
TCGA-AP-A1DP	1081	1	0.0945183	1.62011	3.56932	7.83539
TCGA-AJ-A3OL	449	1	0	1.85225	4.74659	7.23934
TCGA-AJ-A8CW	4	0	0.058701	1.80592	4.58305	7.23757
TCGA-D1-A16X	111	0	0.169498	1.53181	4.79894	8.33478
TCGA-AJ-A8CT	82	0	0	1.40073	4.77287	7.51354
TCGA-BG-A0MS	1882	0	0.22952	1.73662	4.29969	7.3959
TCGA-B5-A0K0	1478	0	0.0962774	1.71015	3.62565	6.80533
TCGA-AX-A3FW	17	0	0	0.791368	4.05961	7.7967
TCGA-AJ-A3I9	519	1	0.0526546	0.945443	4.44563	7.70292
TCGA-BS-A0UM	2644	0	0.107903	1.67851	4.95023	7.6394
TCGA-AP-A5FX	1099	1	0.0732901	0.708442	4.02392	6.67583
TCGA-AX-A3FZ	6	0	0	1.65457	2.68092	6.76851
TCGA-AX-A063	2417	0	0.297141	1.88142	4.07706	8.04057
TCGA-D1-A0ZZ	686	0	0	0.910615	3.80647	5.35254
TCGA-AX-A1CF	2337	0	0.110304	2.0845	6.01131	7.7781
TCGA-PG-A7D5	1177	0	0.0231888	1.1655	3.25005	5.83396
TCGA-D1-A2G7	1793	1	0.237033	0.757107	3.81451	5.67259
TCGA-AX-A2IN	947	1	0.0288441	1.68703	4.38736	7.20096
TCGA-DF-A2KV	936	0	0.0355252	1.23195	5.35613	8.10408
TCGA-A5-A0GV	1643	0	0.226328	1.1556	3.58477	7.2842
TCGA-D1-A0ZS	148	0	0.050321	1.38717	3.7491	6.8871
TCGA-D1-A0ZP	911	0	0	1.12397	4.01188	6.46621
TCGA-A5-A3LP	455	0	0	0.464436	4.00174	7.20832
TCGA-E6-A1LX	711	0	0	2.02156	3.15884	8.29987
TCGA-QS-A5YQ	759	0	0.0989784	0.85312	5.09535	7.3583
TCGA-BS-A0U5	2935	0	1.05386	1.32464	4.11271	7.30412
TCGA-AJ-A3EM	677	0	0	1.19149	4.5564	7.60724
TCGA-EO-A1Y8	901	0	0.0597943	0.895386	5.07335	6.31784
TCGA-AX-A05W	2450	0	0	0.794934	3.76223	7.7114
TCGA-AP-A1DK	2767	0	0.194993	1.55255	3.80421	7.76365
TCGA-BG-A0VV	811	0	0.0616535	1.47241	4.4182	7.60244
TCGA-BK-A4ZD	506	0	0.0677578	1.78096	3.20519	7.09536
TCGA-K6-A3WQ	400	0	0.0305102	0.632892	4.28552	6.6301
TCGA-DI-A2QU	946	1	0.11969	0.531801	2.98194	7.25733
TCGA-A5-A0G3	1428	0	0	0.66649	4.63647	6.76141
TCGA-FI-A2EY	880	1	0.0334435	0.29662	3.64039	7.35002
TCGA-AP-A05H	1385	0	0	0.852298	5.15278	7.97464
TCGA-B5-A5OE	1063	0	0.0387472	0.978337	5.06192	7.83145
TCGA-D1-A103	669	0	0.144924	1.31168	4.46915	6.75655
TCGA-D1-A160	112	0	0	1.52774	4.28938	8.05275
TCGA-FI-A2EU	2941	0	0	0.877675	4.47228	7.40942
TCGA-BG-A0MA	326	1	0.0553544	1.52103	4.5131	7.34779
TCGA-AX-A2H5	2167	0	0	1.48965	5.3847	7.52236
TCGA-AX-A3G6	8	0	0	1.11427	4.70312	7.33019
TCGA-SL-A6JA	7	0	0	1.33178	4.64941	8.30515
TCGA-B5-A3FD	1007	0	0.254428	0.668044	4.87085	7.24582
TCGA-AP-A05J	1122	0	0	0.486381	3.78215	7.21662
TCGA-FI-A2CY	2080	0	0	1.0591	4.02196	6.21444
TCGA-A5-A0GM	1841	0	0.295957	1.12852	4.30443	7.70745
TCGA-AJ-A3BI	575	0	0	0.407998	4.96161	9.01753
TCGA-D1-A17C	30	0	0.0540232	1.56858	4.54956	8.10394
TCGA-A5-A0GW	706	0	0.0510561	1.17512	4.35298	8.34651
TCGA-AX-A05U	903	0	0.0720978	1.09056	4.00394	7.03932
TCGA-A5-AB3J	329	0	0.0530578	2.04102	4.02676	6.74306
TCGA-BG-A0M6	671	1	0	0.791117	4.58693	6.82778
TCGA-B5-A1MS	3112	1	0	1.76828	3.95403	6.25359
TCGA-D1-A17B	213	0	0.158368	1.95964	4.59861	8.15728
TCGA-EO-A3AY	523	0	0	0.734082	6.73185	8.72946
TCGA-BS-A0UL	2481	0	0.355497	1.5231	4.7191	7.43182
TCGA-A5-A0GH	2254	0	0	2.15168	4.25586	8.35631
TCGA-D1-A165	20	0	0.0546424	1.3172	4.77587	7.34291
TCGA-D1-A1NU	402	0	0.0545567	1.29651	4.61263	9.22777
TCGA-AX-A1CR	701	0	0.0640703	0.79991	3.59098	7.21492
TCGA-B5-A0K6	1953	0	0	1.67312	4.7997	8.60302
TCGA-AX-A3GB	440	0	0	1.09199	3.82438	7.43058
TCGA-AP-A1DO	952	0	0	1.598	4.73489	8.03183
TCGA-B5-A11J	1656	0	0	1.72011	4.51452	8.0808
TCGA-B5-A11M	1362	0	0.376731	1.97687	4.09395	7.39176
TCGA-AP-A1E1	1395	0	0	1.81077	4.44344	7.18762
TCGA-EY-A3L3	545	0	0	0.678842	3.54426	5.9769
TCGA-BG-A0MU	617	0	0	1.3794	4.12378	7.61041
TCGA-SL-A6J9	2	0	0.0601522	0.55308	6.03818	7.53101
TCGA-B5-A11R	2349	0	0.0294796	1.19429	4.61369	7.26402
TCGA-AP-A05N	726	1	0.100839	1.38768	4.23312	7.1407
TCGA-AX-A1CP	1107	0	0.124838	1.64234	3.90541	7.51143
TCGA-AX-A060	1075	0	0	1.11393	4.29377	8.40202
TCGA-A5-A0GU	860	0	0.0472572	1.56274	4.02403	6.50339
TCGA-D1-A161	892	0	0	1.56138	4.58423	7.60488
TCGA-DF-A2L0	788	1	0	0.656329	4.01191	8.64417
TCGA-EY-A1GX	1127	1	0	1.59213	3.77953	7.56509
TCGA-BG-A0MO	1309	0	0	1.36122	4.34445	8.1588
TCGA-EY-A72D	179	0	0.0246461	2.05205	4.56333	7.60334
TCGA-QF-A5YT	1215	0	0.0287155	0.911133	4.48527	7.40987
TCGA-EC-A1QX	224	0	0	1.61249	4.3767	7.42027
TCGA-B5-A0KB	824	0	0.176486	1.61997	4.81461	8.2091
TCGA-5S-A9Q8	313	0	0	1.59847	4.3311	7.3016
TCGA-BG-A0VT	742	0	0.115432	1.58071	2.84157	7.48712
TCGA-BS-A0U9	2825	0	0.173963	1.28866	6.10851	7.15621
TCGA-D1-A3DG	130	0	0	0.565193	5.09848	8.42123
TCGA-BG-A2L7	612	0	0.0758058	1.59607	4.53681	6.96033
TCGA-AX-A2H4	916	1	0	0.928733	4.2194	8.16207
TCGA-PG-A916	522	0	0	1.56585	4.43388	7.54621
TCGA-DI-A2QT	377	1	0.0312501	0.393337	3.76524	7.25684
TCGA-AP-A0LI	2972	0	0.149672	1.32316	4.82684	8.59652
TCGA-B5-A1MX	1473	0	0.0499174	1.97925	4.52227	7.99893
TCGA-B5-A0JS	2627	0	0	1.33867	4.39195	8.51275
TCGA-BS-A0V6	2725	0	0.0560364	0.905369	4.73776	7.68116
TCGA-EY-A2OM	393	0	0	1.71891	4.24254	6.95405
TCGA-AX-A1CJ	2233	0	0.510936	0.950627	4.77039	7.782
TCGA-EO-A3B0	544	0	0.154689	1.83174	4.09223	7.44561
TCGA-BS-A0TA	740	1	0.282848	0.957894	5.16785	7.8796
TCGA-B5-A0JR	1731	0	0	1.95863	3.02987	7.32618
TCGA-AJ-A3BG	550	0	0	1.85127	4.35583	8.29957
TCGA-A5-A0G1	3251	1	0	1.32078	5.5857	7.96464
TCGA-AJ-A5DV	679	0	0.0606571	1.69204	4.2036	6.97121
TCGA-QS-A5YR	719	0	0.24268	1.14582	5.67662	8.25261
TCGA-EY-A2OQ	495	0	0.0593266	1.15431	4.74298	7.38871
TCGA-D1-A3DA	483	0	0.287512	1.56698	4.25063	6.88319
TCGA-AJ-A23O	312	1	0.421088	2.05008	4.44441	7.70732
TCGA-D1-A16R	21	0	0.10975	1.74555	4.25594	7.54138
TCGA-2E-A9G8	1249	0	0.0320515	0.70509	5.00093	6.54286
TCGA-D1-A1O5	458	0	0.263073	1.08567	2.70012	6.79013
TCGA-AP-A0L9	3815	0	0	1.0753	3.83525	7.73433
TCGA-EY-A1GV	481	0	0.153926	0.584575	5.31225	7.24003
TCGA-AJ-A3IA	633	0	0	0.951698	4.54976	7.14833
TCGA-AJ-A3NC	616	0	0	1.69693	3.73359	6.11898
TCGA-BG-A0M2	637	0	0.25524	1.27896	4.30336	7.09269
TCGA-BG-A0MH	1930	0	0.416329	1.09573	4.6153	8.11771
TCGA-DI-A1NN	1076	0	0	0.80052	3.83674	7.39576
TCGA-B5-A0K8	847	0	0.0542459	0.785712	4.3776	7.11049
TCGA-EY-A1GH	710	0	0	1.65856	3.6925	6.8078
TCGA-B5-A1MV	1565	0	0.04984	1.71111	4.06613	7.13781
TCGA-EY-A1GQ	544	0	0.326272	1.60702	4.16562	8.44969
TCGA-D1-A168	1098	0	0	1.3193	3.96566	8.19313
TCGA-A5-A0GI	2682	0	0.0580265	1.44112	4.49496	7.92866
TCGA-JU-AAVI	540	1	0	0.790211	4.74876	8.0615
TCGA-BK-A0CB	1092	0	0	1.15612	4.55331	7.88155
TCGA-D1-A17D	926	0	0.457761	1.37382	4.46111	8.79323
TCGA-BG-A0MC	1263	0	0.48589	0.769094	4.97237	8.457
TCGA-AP-A0LO	1016	1	0	0.955892	3.47358	8.13521
TCGA-D1-A16V	120	1	0.0546578	1.05885	5.04631	7.85325
TCGA-AX-A2HK	90	1	0.0889573	0.719276	3.65875	6.06464
TCGA-EY-A1G7	189	1	0.0566068	1.23375	3.36278	6.98752
TCGA-BG-A0M7	1937	0	0	1.87477	4.94789	7.95601
TCGA-BG-A186	419	0	0.118853	1.75369	3.79052	7.10811
TCGA-B5-A3FA	2929	0	0	1.58139	4.81509	7.4229
TCGA-EY-A1GD	1639	0	0	1.95635	3.81779	6.83688
TCGA-A5-A2K2	3595	0	0	0.861409	4.9413	6.95543
TCGA-EY-A548	430	0	0.0703906	1.22106	4.35388	6.9337
TCGA-BK-A0C9	1092	0	0.194499	1.28233	4.86782	8.82986
TCGA-AX-A1CN	1143	0	0.103772	1.83268	2.64444	5.92347
TCGA-A5-A2K5	752	0	0	1.2158	4.0903	8.20637
TCGA-A5-A3LO	776	0	0	2.20962	5.04399	6.30146
TCGA-AP-A052	669	1	0	1.16784	4.66759	7.30422
TCGA-AX-A1CK	2441	0	0.0642547	1.2757	4.54977	7.87542
TCGA-DI-A2QY	3349	1	0.0926663	0.751614	5.0622	7.37575
TCGA-D1-A1NY	513	0	0	1.47213	4.68101	7.43778
TCGA-A5-A0GD	3423	1	0	1.2871	4.85849	7.8067
TCGA-B5-A11S	2229	0	0.0572367	1.67342	4.48881	6.81326
TCGA-BS-A0TJ	2068	0	0	1.22647	3.84579	7.78091
TCGA-FI-A2F4	2230	0	0	1.81229	4.74583	7.41443
TCGA-SJ-A6ZI	428	0	0.0843129	1.75044	4.76214	7.16795
TCGA-EO-A3KX	442	0	0.0332708	1.49736	4.139	7.40167
TCGA-B5-A11O	2609	0	0.298905	1.45755	4.68293	7.81176
TCGA-AP-A0LV	763	0	0.262516	1.33324	4.15789	7.65189
TCGA-BG-A0RY	469	0	0.116336	1.31644	3.75711	7.01025
TCGA-AX-A3G4	9	0	0.293596	0.948878	3.96499	7.0361
TCGA-AX-A1CI	2600	0	0.122345	1.28933	3.53261	7.50255
TCGA-D1-A17F	39	0	0.174185	1.00297	4.38351	8.00011
TCGA-BS-A0TC	2602	0	0	1.13469	4.68639	8.26731
TCGA-A5-A0GN	1841	0	0.078138	0.956062	4.23893	7.4637
TCGA-A5-A0R6	1153	0	0.28663	0.612134	4.97361	6.83351
TCGA-4E-A92E	13	0	0.0304358	1.82336	3.94676	5.78011
TCGA-B5-A11G	3448	0	0.135786	1.12869	4.90463	8.21064
TCGA-B5-A3F9	3536	0	0.0646693	1.07655	4.39164	6.88968
TCGA-BG-A0VX	1043	0	0.0583482	1.05324	4.30931	7.29184
TCGA-EO-A3AU	804	0	0	1.35052	4.29804	6.97684
TCGA-B5-A11N	1876	0	0.063055	1.3919	4.36247	7.43778
TCGA-AX-A0J1	2354	0	0	1.58062	3.8961	7.98677
TCGA-AX-A2HC	1044	0	0.0896404	1.87583	3.91139	7.49444
TCGA-B5-A11Z	528	0	0.218852	1.84903	3.25172	6.86075
TCGA-D1-A16D	1141	0	0	1.71758	4.38025	7.58462
TCGA-BG-A18B	470	0	0	1.79655	4.05757	7.78253
TCGA-BS-A0TG	2371	0	0	0.770283	4.35294	7.5145
TCGA-A5-A1OG	973	1	0.0594005	0.945999	4.62443	6.74207
TCGA-A5-A0GR	1120	0	0.082109	1.29783	4.51949	7.01636
TCGA-AP-A0LD	3589	0	0.0521647	1.0605	5.33008	8.84427
TCGA-D1-A17T	71	0	0.056023	1.29331	4.63073	7.68844
TCGA-B5-A1MW	447	0	0.0494519	1.74242	2.64346	6.44085
TCGA-B5-A11Q	976	0	0.0782427	1.05997	4.13995	8.34014
TCGA-AP-A1DV	204	0	0.106987	1.50591	3.39192	7.00999
TCGA-AX-A2HA	2475	0	0.325464	0.868595	4.0381	6.97861
TCGA-B5-A11P	825	0	0	1.32205	4.71854	6.98564
TCGA-EY-A1GL	1014	0	0.0817921	1.09458	2.93836	6.18853
TCGA-BS-A0TD	2379	0	0.14638	0.984229	4.52545	8.78536
TCGA-D1-A0ZR	17	0	0	1.68732	4.41639	7.73287
TCGA-D1-A102	135	0	0.0496326	1.72883	4.2857	6.70671
TCGA-5B-A90C	1116	0	0	1.44762	4.07822	6.55905
TCGA-BS-A0U7	935	1	0.113219	1.76363	3.93357	8.05907
TCGA-BS-A0VI	2646	0	0	0.924783	3.90807	8.25166
TCGA-A5-A1OH	539	0	0.0234727	0.944902	3.36476	6.2687
TCGA-KP-A3W0	404	0	0	1.07251	4.96938	5.93192
TCGA-AX-A064	1517	0	0	1.48686	4.33447	7.71621
TCGA-D1-A162	1145	0	0.118391	1.89912	4.02175	7.03468
TCGA-AX-A3G3	42	0	0	0.676067	5.67661	6.22429
TCGA-AP-A0L8	1484	1	0	1.13064	3.5655	7.58487
TCGA-FI-A2CX	2031	0	0	1.46738	4.6664	7.78106
TCGA-EY-A54A	447	0	0	1.11756	4.03173	6.20114
TCGA-AX-A1CA	974	0	0.745217	0.758194	4.82679	7.80855
TCGA-AX-A3FX	1333	1	0.0340769	0.710467	5.31073	8.1075
TCGA-D1-A17Q	54	0	0.0520081	1.81638	4.86414	8.42828
TCGA-AX-A2HF	848	0	0.0490158	0.84908	2.99745	6.82421
TCGA-EO-A3KW	497	0	0	0.390124	4.52494	7.53202
TCGA-EO-A1Y5	332	0	0	0.564184	4.63326	6.92672
TCGA-EY-A1GI	710	0	0.067614	1.58758	3.45158	6.46898
TCGA-D1-A16O	1023	0	0.057541	1.44572	3.78873	7.88786
TCGA-PG-A917	212	0	0	1.55207	4.61757	6.89953
TCGA-EY-A2OP	504	0	0.0324223	1.70385	4.40128	6.73758
TCGA-BS-A0U8	2963	0	0.509056	1.21346	4.08529	8.01959
TCGA-DI-A1NO	285	1	0.0580683	0.81904	4.43673	7.32769
TCGA-E6-A1LZ	2406	0	0	1.0161	4.50087	7.54126
TCGA-AJ-A2QL	602	0	0.0689577	1.37727	3.79058	6.79483
TCGA-EO-A3KU	427	0	0	0.664137	3.71627	6.19243
TCGA-AJ-A3BF	551	0	0.0331988	1.4397	4.14749	6.71302
TCGA-BG-A0YU	451	0	0.588298	1.44172	3.36173	7.72902
TCGA-A5-A0GG	3762	0	0.111541	1.41592	4.96701	8.54054
TCGA-A5-A1OJ	1006	0	0.0563841	1.25821	4.08961	7.7273
TCGA-D1-A175	202	0	0.203572	1.87502	4.19109	7.27913
TCGA-EO-A3AZ	630	0	0	0.792764	5.91207	7.73394
TCGA-AX-A3G7	9	0	0.111476	0.845776	4.32342	6.25442
TCGA-BG-A0LW	566	0	0	1.61023	3.84353	6.95553
TCGA-AX-A3FS	7	0	0.0730023	1.49197	2.93095	6.5873
TCGA-AP-A1DR	1332	0	0	1.23569	4.78896	8.10331
TCGA-BG-A0MK	1317	1	0	1.49642	4.52562	7.83819
TCGA-BS-A0V7	1934	0	1.12119	1.03331	5.2064	8.12166
TCGA-D1-A1O8	120	1	0	2.17726	4.19858	7.19011
TCGA-B5-A1MR	6859	0	0	2.07109	3.71763	9.00688
TCGA-AX-A05Z	2175	0	0	0.88236	4.88757	8.49576
TCGA-D1-A16Q	324	0	0.292352	1.18477	5.0563	7.83947
TCGA-AX-A1C8	776	0	0.0591111	0.599161	3.97024	7.73365
TCGA-AX-A2HH	540	0	0	1.8458	3.53104	6.17028
TCGA-EY-A1GT	490	0	0.146841	1.859	4.26997	7.33584
TCGA-BS-A0UT	2212	0	0	1.55093	3.68607	7.58158
TCGA-AX-A062	1399	0	0.364708	1.5192	3.12199	7.07261
TCGA-AX-A06B	2058	0	0.194209	1.03696	4.11403	7.31338
TCGA-B5-A0JT	1312	0	0.108649	2.43593	4.7576	7.14125
TCGA-AJ-A3OJ	467	0	0.06618	1.18688	4.34362	7.97237
TCGA-FI-A2F8	933	0	0.120467	0.895381	4.51949	7.6291
TCGA-AP-A0LT	1497	0	0	1.75094	4.9178	9.01532
TCGA-AJ-A3BK	1031	0	0.0615585	1.00779	6.25171	7.86837
TCGA-AP-A0LG	2015	0	0	1.69568	4.28632	7.57309
TCGA-D1-A101	53	0	0.0884946	1.47235	4.62088	7.33684
TCGA-KP-A3W1	288	0	0.0274226	0.452133	5.72122	6.81745
TCGA-D1-A2G0	1484	0	0.0687218	0.567388	3.94126	7.92656
TCGA-BS-A0UA	3495	0	0.189778	1.7887	4.02362	7.86594
TCGA-AX-A2H8	1861	0	0.0645587	1.476	4.04959	6.3306
TCGA-DI-A1BY	1114	0	0	1.19792	4.3233	7.74722
TCGA-AJ-A23M	616	1	0.0572406	1.21466	3.43512	7.92736
TCGA-D1-A16Y	532	0	0.152377	1.1795	4.58159	7.96033

## Sheet: lasso.SigExp
id	futime	fustat	ELANE	TIRAP	GSDMD	GPX4
TCGA-AX-A0IU	1087	0	0.0582652	0.762211	4.05543	7.10726
TCGA-AX-A1CC	788	0	0.29549	1.31997	4.3277	6.58609
TCGA-EY-A1G8	456	1	0	1.30484	5.00228	7.65762
TCGA-EO-A3AV	762	0	0.444408	0.906418	5.83511	7.41676
TCGA-AX-A0J0	1220	0	0	1.49974	3.53891	7.39215
TCGA-BG-A0M0	588	0	0.0584869	1.1115	5.46206	7.92457
TCGA-AP-A0LP	1875	0	0	1.27265	5.06728	8.65936
TCGA-AX-A3G1	624	1	0	1.93515	4.26887	6.49413
TCGA-EY-A212	310	1	0.107838	1.35347	3.9392	6.27952
TCGA-EY-A1GM	995	1	0	0.382101	3.47579	7.08878
TCGA-EY-A214	438	0	0.0519558	1.25438	4.24013	8.00747
TCGA-B5-A11Y	560	0	0.156824	1.53116	4.93454	7.66889
TCGA-BK-A139	943	1	0.0187271	1.60394	3.15273	7.36544
TCGA-B5-A11U	509	0	0.178961	1.60483	3.81225	6.7811
TCGA-BS-A0UV	2228	0	0.134468	1.40597	5.13767	8.20668
TCGA-A5-A1OK	917	0	0	1.84309	3.49455	7.04277
TCGA-AX-A0IW	1149	0	0	1.16309	4.6633	7.61087
TCGA-D1-A167	478	0	0	1.67582	3.95702	7.20519
TCGA-FI-A2D5	421	1	0.0563522	1.68356	1.68217	7.89156
TCGA-D1-A17U	697	0	0.0508347	1.99925	4.43173	8.26189
TCGA-EO-A22R	1878	0	0	2.00368	3.1701	7.91162
TCGA-AX-A1C9	802	0	0	1.21699	4.03639	7.20977
TCGA-BG-A2AE	721	0	0	0.850492	5.36251	7.3211
TCGA-B5-A0K3	830	1	0	0.840622	4.29277	7.88412
TCGA-AJ-A3OK	485	0	0.409982	1.10382	3.67571	7.34791
TCGA-AJ-A3EJ	50	1	0	0.742195	4.14711	6.31354
TCGA-EO-A22T	2035	0	0.0541303	1.91002	4.76661	7.11368
TCGA-AP-A051	3948	0	0.0565473	2.22798	2.64086	7.78948
TCGA-B5-A11H	2687	0	0	1.41426	3.47987	7.5336
TCGA-AP-A0LS	2904	0	0.158518	1.25418	3.79514	8.20155
TCGA-E6-A2P8	72	1	0.0672265	1.60153	3.77155	7.67633
TCGA-D1-A1O7	32	0	0.485134	1.39224	5.03765	8.27416
TCGA-EO-A2CH	590	1	0.0507277	0.76269	3.33991	7.12903
TCGA-B5-A0JV	2616	0	0.0640038	2.04147	4.55211	7.86296
TCGA-B5-A0JU	1802	0	0.101253	1.7672	4.31764	7.03107
TCGA-B5-A3FB	2397	0	0	1.39271	4.41054	7.19757
TCGA-D1-A15W	915	0	0	1.67957	4.21059	7.31295
TCGA-EY-A1H0	588	0	0	0.961708	4.85334	7.97887
TCGA-A5-A0GE	3205	0	0.388155	0.930447	4.86876	7.87636
TCGA-AP-A1E0	1832	0	0.0539597	1.34386	4.01867	7.79288
TCGA-BG-A18A	426	0	0.243515	1.80964	4.43012	8.15629
TCGA-A5-A0G5	1126	0	0	1.2668	4.68481	7.87199
TCGA-A5-A7WJ	341	0	0.0206003	2.51865	4.29269	6.77389
TCGA-D1-A17L	802	0	0.0601387	1.2417	4.77133	8.29333
TCGA-A5-A0VQ	485	0	0.338198	1.56866	4.44917	7.84156
TCGA-D1-A17H	852	0	0.0524688	1.59701	4.66907	8.59652
TCGA-B5-A5OC	1249	0	0	1.60495	4.02836	6.6515
TCGA-A5-A0GJ	2000	0	0.23918	0.868635	5.5357	8.98596
TCGA-AP-A0LN	2510	0	0.0781188	1.19547	4.50823	8.04542
TCGA-EO-A2CG	1564	0	0.368321	0.452839	4.07508	6.79151
TCGA-AJ-A3QS	513	0	0.0514353	0.852199	4.39016	6.33756
TCGA-EY-A3QX	421	0	0	1.17164	4.06079	5.95805
TCGA-SJ-A6ZJ	556	0	0.146818	1.03406	4.90354	7.61995
TCGA-PG-A914	393	0	0.0245753	0.5089	4.99628	6.47034
TCGA-EO-A3B1	540	0	0.0341629	1.36227	5.40203	7.08878
TCGA-BK-A26L	734	0	0.0163378	1.28476	2.53793	5.64071
TCGA-AP-A0LF	2845	0	0.123624	0.521458	4.68073	7.2463
TCGA-D1-A174	594	0	0.334795	1.5018	5.32997	9.02888
TCGA-EO-A22U	1407	0	0.030374	1.6554	3.62855	6.732
TCGA-EC-A24G	511	0	0.15118	1.49763	4.62521	8.00508
TCGA-FI-A2D0	1213	0	0.267745	2.05394	4.6652	7.46823
TCGA-AJ-A2QO	1045	1	0	1.76489	4.01423	8.47877
TCGA-B5-A5OD	1038	0	0.0244044	0.573734	4.45107	6.99922
TCGA-PG-A6IB	470	0	0.384262	1.26526	5.46628	8.70185
TCGA-AX-A06D	373	1	0.137524	1.15779	4.34077	8.95326
TCGA-AP-A059	1461	0	0	1.54419	4.95166	8.00724
TCGA-AJ-A2QN	1069	0	0.292805	1.83862	4.38818	6.74234
TCGA-BG-A0MT	644	0	0.165567	1.34013	5.16566	6.14487
TCGA-AX-A2HD	1414	0	0	1.67881	3.90518	7.24056
TCGA-EY-A1GE	741	0	0.0544263	1.80213	4.19231	7.22436
TCGA-BG-A0M3	1071	0	0	1.31002	4.24745	7.45807
TCGA-EC-A1NJ	488	0	0.118258	1.37949	4.06451	6.91212
TCGA-AP-A0LL	2554	0	0.620972	0.966969	3.48169	7.49128
TCGA-A5-A0GQ	2247	0	0.0602836	1.0012	4.99516	7.74297
TCGA-AX-A0IS	1541	0	0.173077	1.27682	3.75016	7.76416
TCGA-AJ-A5DW	390	0	0.0570562	1.65972	3.7202	6.01122
TCGA-AJ-A3TW	513	0	0.0269911	0.882343	4.18296	9.13925
TCGA-B5-A3FC	2185	0	0.0377041	1.21818	4.78063	8.04031
TCGA-FI-A2EX	284	0	0	0.921448	4.70979	8.02436
TCGA-D1-A17R	339	1	0.0511267	2.02033	4.58626	8.08147
TCGA-AP-A0LM	825	0	0.19658	0.930124	4.26641	8.05017
TCGA-EY-A2OO	1065	0	0.0681606	1.50338	4.65985	6.91474
TCGA-AX-A2HJ	935	0	0.207999	1.33375	3.3908	7.86635
TCGA-AP-A054	709	1	0.27893	1.78767	4.34854	7.89595
TCGA-AJ-A2QK	643	0	0.187147	1.49096	4.07351	7.27307
TCGA-BK-A0CC	1067	0	0	0.732559	3.29731	5.99114
TCGA-AX-A3G8	36	0	0	1.06099	4.52595	8.87355
TCGA-EY-A1GF	826	0	0.0584046	1.80549	2.75729	6.65944
TCGA-D1-A2G5	1455	0	0.363704	1.78198	4.00927	7.49055
TCGA-BG-A3PP	681	0	0	0.479269	1.75332	6.45445
TCGA-D1-A15V	1201	0	0.096649	1.73578	4.70185	7.02388
TCGA-AP-A05A	1944	1	0	0.721983	3.28913	7.05706
TCGA-AJ-A23N	439	1	0	1.0257	3.51802	5.89682
TCGA-E6-A8L9	831	0	0.0831343	0.809672	3.85008	7.96831
TCGA-BK-A56F	401	0	0.0278106	1.86658	3.8697	6.3882
TCGA-FI-A2D4	243	1	0	1.23559	4.81832	7.75803
TCGA-AJ-A3NH	1	0	0	0.671124	4.72684	7.24303
TCGA-DF-A2KR	1865	0	0	1.24348	4.78996	7.39802
TCGA-BK-A6W3	305	0	0.0408165	2.08571	4.83413	6.9503
TCGA-AX-A06J	913	0	0.116213	1.27312	3.25871	8.67348
TCGA-BG-A18C	470	0	0	2.21925	4.47239	7.10556
TCGA-DI-A1BU	1195	0	0.049247	1.70773	4.57431	8.10141
TCGA-DF-A2KS	2188	0	0.0543284	1.13583	4.56221	7.42716
TCGA-A5-A2K4	871	1	0.100338	1.03671	4.77268	5.83347
TCGA-EY-A1GP	573	0	1.19877	1.28434	4.26324	5.86355
TCGA-B5-A11L	2240	1	0.12233	1.35499	4.1483	7.85815
TCGA-BS-A0TI	1882	0	0	1.55149	4.56075	8.66511
TCGA-D1-A15Z	58	1	0	1.6399	4.11482	6.98522
TCGA-FI-A2F9	1803	0	0.0698547	0.86689	3.57117	7.37963
TCGA-FI-A2EW	1795	0	0.643827	0.449906	4.535	8.4616
TCGA-AJ-A8CV	1068	0	0.0610206	1.51046	4.87308	7.82125
TCGA-AP-A056	2618	0	0	1.43861	2.23798	7.96787
TCGA-D1-A0ZU	872	0	0.151579	1.86507	4.30277	6.8315
TCGA-EO-A3AS	1046	0	0	1.72296	4.55339	7.01846
TCGA-B5-A0JN	1939	0	0.0418463	1.06132	3.00565	7.26119
TCGA-D1-A163	991	0	0	1.91202	4.42536	8.32249
TCGA-DF-A2KY	332	0	0.3231	1.34084	5.4921	8.56156
TCGA-BK-A13C	760	0	0	1.29916	3.77232	7.77252
TCGA-A5-A0R7	535	0	0.335631	1.16515	4.3949	7.32749
TCGA-D1-A17M	311	0	0	1.79411	4.76945	7.84304
TCGA-B5-A1MU	1548	1	0.105617	1.24479	4.02209	6.90918
TCGA-BG-A0MI	714	1	0.108079	1.8767	3.96489	7.08522
TCGA-AJ-A3EK	446	0	0	2.17066	4.34901	7.59834
TCGA-A5-A2K3	2012	0	0	1.13811	5.46563	8.1736
TCGA-D1-A16F	80	0	0.102146	1.79406	4.8933	7.74366
TCGA-D1-A17A	48	0	0.111663	1.51323	3.85174	8.11928
TCGA-D1-A3JQ	526	0	0.112214	0.796045	4.2098	6.46073
TCGA-AX-A2H7	772	0	0.185169	1.12177	4.63514	7.80628
TCGA-AX-A3GI	12	0	0.0356759	0.94455	3.51145	6.71123
TCGA-BG-A3EW	344	0	0.0213495	1.98618	4.14232	6.75285
TCGA-BG-A222	291	0	0.289619	2.01209	4.03798	6.97172
TCGA-D1-A1O0	63	0	0.157703	1.01798	4.89631	7.08513
TCGA-AP-A1E3	679	0	0.266153	1.15675	4.225	7.85055
TCGA-AP-A0LH	1106	1	0	1.25382	4.27454	7.66735
TCGA-AX-A05Y	2684	0	0.136891	1.29465	4.60645	8.51018
TCGA-AX-A1C7	1054	0	0.0325208	0.126138	5.2441	7.61717
TCGA-BG-A0LX	614	0	0	1.51361	3.05438	7.55655
TCGA-AX-A0IZ	1333	0	0.0616531	0.981788	5.01083	7.33483
TCGA-D1-A17S	739	0	0	0.83661	4.53666	7.49849
TCGA-D1-A16J	910	0	0.113934	2.01244	5.3022	9.25724
TCGA-AP-A1DH	1816	0	0.0676463	1.27231	5.10129	8.82366
TCGA-D1-A1NS	43	0	0.107961	1.3099	4.27746	8.39905
TCGA-D1-A1NX	555	0	0	0.763098	4.37709	6.75231
TCGA-B5-A0JY	2107	0	0.18229	1.49166	3.18027	8.03907
TCGA-B5-A1MY	361	1	0.0595825	0.974992	3.47127	7.2874
TCGA-AX-A06F	1748	0	0.415412	1.48081	3.39978	8.35367
TCGA-BG-A0M8	2020	0	0.939963	1.11773	4.37102	8.3132
TCGA-AX-A2HG	1163	0	0.117865	1.1256	3.91189	8.29764
TCGA-AJ-A3BD	1039	0	0.0385437	0.43995	6.06048	7.35497
TCGA-BG-A0MG	1477	0	0	1.02415	4.41989	6.79712
TCGA-A5-A2K7	1063	0	0.0608633	1.13117	5.31306	7.73533
TCGA-PG-A915	249	0	0.0248	2.33778	3.95066	6.2098
TCGA-AX-A3G9	558	0	0	1.20744	3.05284	7.26741
TCGA-D1-A16E	1119	0	0.0979253	1.80036	4.51299	7.58358
TCGA-EY-A1GK	693	0	0.0585232	1.7117	3.2695	7.65707
TCGA-AP-A05D	1758	0	0	0.466852	5.22916	7.98847
TCGA-EY-A5W2	516	0	0.026658	1.07026	5.48518	9.04756
TCGA-B5-A11E	1820	0	0.0675038	1.48357	5.44568	7.50158
TCGA-FI-A2D6	767	1	0.206908	1.90616	2.44536	7.40114
TCGA-AP-A0LE	3357	0	0	1.04403	4.93702	8.51208
TCGA-EY-A1GC	1647	0	0	1.45616	5.32906	7.59258
TCGA-AX-A05T	1010	0	0	1.40052	2.43411	6.20545
TCGA-KP-A3W4	554	1	0.0451815	1.3261	3.52951	7.29732
TCGA-EY-A215	574	0	0.486177	1.97045	4.93949	7.17112
TCGA-EO-A3L0	757	0	0.0565722	1.32179	5.20399	6.98385
TCGA-A5-A0VP	1288	0	0.0588043	1.91188	4.42272	8.38912
TCGA-AJ-A3NE	628	0	0.0260451	1.65231	4.39263	5.8758
TCGA-PG-A5BC	707	0	0.0560732	0.729481	3.79795	5.69604
TCGA-AX-A1CE	1037	0	0	1.52891	2.97031	7.93944
TCGA-BG-A0M4	2167	0	0.0761886	1.80711	5.09648	8.81641
TCGA-AX-A06L	1845	0	1.27526	1.03253	4.82782	7.65122
TCGA-DF-A2KZ	826	0	0.0388158	1.08158	4.59568	7.75597
TCGA-A5-A0R9	749	0	0.0632926	1.12509	4.5525	7.74456
TCGA-D1-A17N	46	0	0.452315	1.37459	5.09271	8.40985
TCGA-D1-A0ZN	512	0	0.0570976	2.01417	3.84077	6.94198
TCGA-EY-A210	383	0	0.0272392	0.840905	5.15564	7.99029
TCGA-D1-A3JP	515	0	0	0.942803	3.91395	6.36029
TCGA-BG-A0YV	382	0	0.0569529	0.698185	4.61688	6.40271
TCGA-BK-A6W4	300	0	0	2.12804	4.02234	6.12847
TCGA-EY-A547	545	0	0.195405	0.605965	6.21408	9.10877
TCGA-D1-A16N	945	0	2.44809	1.73723	5.45638	8.31088
TCGA-D1-A0ZV	728	0	0.207035	1.39752	4.88054	7.48161
TCGA-H5-A2HR	53	0	0	0.298554	6.17597	7.59491
TCGA-AX-A06H	833	0	0.0715035	1.07415	4.1756	8.2139
TCGA-D1-A2G6	258	1	0	1.50252	4.11077	7.25609
TCGA-D1-A177	548	0	0	2.27447	5.20558	8.7181
TCGA-E6-A2P9	1386	0	0.0292583	2.10106	3.4376	7.77915
TCGA-KP-A3W3	794	0	0	0.793042	4.10163	7.00942
TCGA-B5-A0K2	2209	0	0.381329	0.722086	4.65334	8.22917
TCGA-A5-A0GX	2088	0	0.186688	1.4262	4.30624	8.33964
TCGA-A5-A0R8	596	0	0	1.156	4.71296	8.18238
TCGA-BS-A0T9	1428	1	0.353294	0.834291	4.44128	7.09496
TCGA-BK-A0CA	1064	0	0.0200013	1.66585	3.82165	6.57572
TCGA-A5-A0GP	1416	0	0.105727	1.17096	4.48233	8.63284
TCGA-A5-A0VO	875	1	0.111436	1.20811	4.31669	7.27081
TCGA-EY-A2ON	409	0	0.0983737	1.14978	5.04059	7.04583
TCGA-BG-A2AD	609	0	0	1.6164	3.32704	7.56654
TCGA-AX-A1C5	1001	0	0	1.6502	4.52437	7.61942
TCGA-EY-A4KR	346	1	0.0302077	0.466347	4.51998	6.52968
TCGA-BS-A0UF	2611	0	0.101824	1.75088	4.22889	7.67521
TCGA-B5-A1MZ	1598	0	0.178791	1.2989	3.57239	6.84293
TCGA-B5-A121	504	0	0.0549714	1.38524	4.4148	7.29522
TCGA-BS-A0V8	2544	0	1.00814	0.55231	3.52488	7.01108
TCGA-BS-A0WQ	2022	0	0.160771	1.23947	3.83999	7.21466
TCGA-QS-A744	451	0	0.0408022	2.0079	4.04863	6.00808
TCGA-AX-A2IO	1975	0	0	0.458488	4.27595	6.33018
TCGA-BG-A0W2	1721	0	0.110551	1.04275	4.17401	7.24609
TCGA-BG-A0MQ	1817	0	0.212022	1.95243	4.45213	7.73157
TCGA-AJ-A3EL	684	0	0	1.34498	5.00704	7.20835
TCGA-BS-A0V4	1810	0	0.121374	0.448191	5.05635	8.6236
TCGA-AP-A05O	384	0	0	1.02606	5.30764	7.76483
TCGA-AX-A05S	413	1	0.133604	1.55798	4.35599	7.56551
TCGA-AX-A1C4	404	0	0	1.71751	4.14581	7.73
TCGA-EY-A1GR	536	0	0.0486954	0.852679	4.59105	7.6019
TCGA-BS-A0UJ	2506	0	0.154668	0.955673	4.68468	8.16377
TCGA-QF-A5YS	689	0	0.0425175	1.18364	5.37215	7.36291
TCGA-D1-A3DH	573	0	0	0.822165	5.77915	8.15597
TCGA-AJ-A3NG	475	0	0.0443282	1.61724	4.53985	6.17486
TCGA-B5-A11W	593	0	0.0671565	1.49971	4.15331	7.81071
TCGA-KJ-A3U4	1095	0	0	1.74076	4.29207	6.32805
TCGA-B5-A11V	595	0	0.189326	1.3817	4.33952	7.09495
TCGA-BG-A220	434	0	0.156822	1.64419	3.75057	6.81122
TCGA-A5-A0G2	4549	0	0	1.17496	3.89743	8.73623
TCGA-AW-A1PO	17	0	0.0511121	2.88768	4.44176	7.83991
TCGA-AX-A3FT	6	0	0.0281331	1.17446	5.23132	7.3501
TCGA-AP-A1DM	1457	0	0.0557289	1.52749	4.48331	8.22693
TCGA-B5-A11F	5651	0	0	1.34337	3.63352	7.5198
TCGA-A5-A7WK	560	0	0.318543	0.778335	4.41835	5.54233
TCGA-B5-A0K4	1757	0	0	1.40311	4.04881	8.35241
TCGA-B5-A0JX	1787	0	0.104747	1.52923	4.70031	7.10811
TCGA-D1-A169	1135	0	0	0.96093	4.9254	8.73921
TCGA-A5-A0RA	884	0	0.374072	1.1562	3.85815	7.6963
TCGA-BG-A0M9	2270	0	0.398062	1.31714	4.69983	7.86894
TCGA-AJ-A2QM	894	0	0	0.937924	4.24366	6.12395
TCGA-BG-A0VZ	1601	0	0.484906	1.1422	3.75921	6.7704
TCGA-BS-A0TE	146	1	0	1.18475	4.77328	7.98611
TCGA-D1-A176	917	0	0.109179	1.84321	4.60897	7.87172
TCGA-E6-A1M0	1793	0	0.0486062	1.25876	2.7488	7.41961
TCGA-BG-A187	448	0	0.321929	1.69101	4.66388	8.09747
TCGA-FI-A2D2	2352	1	0.0504298	0.62268	2.88982	6.44922
TCGA-B5-A0JZ	2173	0	0.0599662	1.65558	4.9038	8.57718
TCGA-A5-A0GA	543	1	0	1.8488	4.07388	7.89951
TCGA-DI-A0WH	496	0	0.163738	0.973323	4.18033	7.73344
TCGA-EY-A549	605	0	0	1.83759	4.23184	6.98232
TCGA-B5-A3FH	434	0	0.0360737	1.86329	4.03566	7.37192
TCGA-B5-A0K1	1110	0	0.687237	1.4501	4.56641	7.44468
TCGA-EO-A22X	1346	0	0.0309083	1.72784	2.69756	7.12706
TCGA-AP-A0LJ	1421	0	0.274964	1.26152	4.71544	8.37286
TCGA-D1-A1NW	22	0	0.43412	1.03051	4.41217	7.65593
TCGA-BK-A13B	966	0	0.0288762	1.27724	3.55697	7.46696
TCGA-EY-A1GU	997	1	0	1.9899	4.1442	7.03569
TCGA-B5-A0K9	409	1	0.0266083	2.03611	4.68986	7.0891
TCGA-D1-A16B	1106	0	0	1.54206	3.84561	6.73243
TCGA-EY-A1GS	670	1	0	1.22057	4.81682	6.00125
TCGA-AP-A1E4	1555	0	0.234447	0.88449	3.87901	6.85827
TCGA-EY-A1GW	337	1	0	0.660377	3.48815	7.99416
TCGA-B5-A11X	596	0	0.398307	1.38538	3.61731	7.92349
TCGA-AP-A05P	636	0	0.0483146	0.870812	3.72635	7.66345
TCGA-D1-A1NZ	548	0	0.0543754	1.64253	4.62924	7.74904
TCGA-B5-A0K7	1933	0	0.21783	1.42205	4.1565	7.42931
TCGA-BG-A0VW	497	0	0.287464	0.86439	4.31603	8.62602
TCGA-AJ-A3NF	645	0	0.1122	1.17006	3.9932	5.88375
TCGA-EO-A22S	1872	0	0	1.97602	3.95154	8.06764
TCGA-D1-A0ZO	602	0	0.171294	1.64584	4.66116	7.64746
TCGA-EO-A1Y7	1495	0	0	1.0765	3.58021	8.41814
TCGA-BG-A221	55	0	0.159446	1.35679	5.2452	7.76829
TCGA-BG-A0W1	122	0	0.0577225	1.43	4.24204	8.02536
TCGA-EO-A22Y	1567	0	0.108034	1.24428	4.77928	6.53149
TCGA-A5-A0G9	2540	0	0	1.55126	4.4006	8.16648
TCGA-AX-A2H2	145	1	0.109835	1.11519	3.95312	6.77328
TCGA-A5-A0GB	997	0	0	1.69782	4.17984	8.54642
TCGA-QS-A8F1	135	1	0.344673	0.34527	4.56477	8.52377
TCGA-B5-A1N2	954	1	0	0.766417	4.09998	6.57228
TCGA-D1-A17K	854	0	0.0512537	1.36382	4.67224	6.92634
TCGA-B5-A11I	2303	0	0.0558	1.05135	5.21219	6.698
TCGA-EY-A1GO	586	0	0	1.06113	4.54906	6.76799
TCGA-B5-A3S1	902	0	0.0425568	0.824827	4.21221	6.01094
TCGA-AP-A1DP	1081	1	0.0945183	1.62011	3.56932	7.83539
TCGA-AJ-A3OL	449	1	0	1.85225	4.74659	7.23934
TCGA-AJ-A8CW	4	0	0.058701	1.80592	4.58305	7.23757
TCGA-D1-A16X	111	0	0.169498	1.53181	4.79894	8.33478
TCGA-AJ-A8CT	82	0	0	1.40073	4.77287	7.51354
TCGA-BG-A0MS	1882	0	0.22952	1.73662	4.29969	7.3959
TCGA-B5-A0K0	1478	0	0.0962774	1.71015	3.62565	6.80533
TCGA-AX-A3FW	17	0	0	0.791368	4.05961	7.7967
TCGA-AJ-A3I9	519	1	0.0526546	0.945443	4.44563	7.70292
TCGA-BS-A0UM	2644	0	0.107903	1.67851	4.95023	7.6394
TCGA-AP-A5FX	1099	1	0.0732901	0.708442	4.02392	6.67583
TCGA-AX-A3FZ	6	0	0	1.65457	2.68092	6.76851
TCGA-AX-A063	2417	0	0.297141	1.88142	4.07706	8.04057
TCGA-D1-A0ZZ	686	0	0	0.910615	3.80647	5.35254
TCGA-AX-A1CF	2337	0	0.110304	2.0845	6.01131	7.7781
TCGA-PG-A7D5	1177	0	0.0231888	1.1655	3.25005	5.83396
TCGA-D1-A2G7	1793	1	0.237033	0.757107	3.81451	5.67259
TCGA-AX-A2IN	947	1	0.0288441	1.68703	4.38736	7.20096
TCGA-DF-A2KV	936	0	0.0355252	1.23195	5.35613	8.10408
TCGA-A5-A0GV	1643	0	0.226328	1.1556	3.58477	7.2842
TCGA-D1-A0ZS	148	0	0.050321	1.38717	3.7491	6.8871
TCGA-D1-A0ZP	911	0	0	1.12397	4.01188	6.46621
TCGA-A5-A3LP	455	0	0	0.464436	4.00174	7.20832
TCGA-E6-A1LX	711	0	0	2.02156	3.15884	8.29987
TCGA-QS-A5YQ	759	0	0.0989784	0.85312	5.09535	7.3583
TCGA-BS-A0U5	2935	0	1.05386	1.32464	4.11271	7.30412
TCGA-AJ-A3EM	677	0	0	1.19149	4.5564	7.60724
TCGA-EO-A1Y8	901	0	0.0597943	0.895386	5.07335	6.31784
TCGA-AX-A05W	2450	0	0	0.794934	3.76223	7.7114
TCGA-AP-A1DK	2767	0	0.194993	1.55255	3.80421	7.76365
TCGA-BG-A0VV	811	0	0.0616535	1.47241	4.4182	7.60244
TCGA-BK-A4ZD	506	0	0.0677578	1.78096	3.20519	7.09536
TCGA-K6-A3WQ	400	0	0.0305102	0.632892	4.28552	6.6301
TCGA-DI-A2QU	946	1	0.11969	0.531801	2.98194	7.25733
TCGA-A5-A0G3	1428	0	0	0.66649	4.63647	6.76141
TCGA-FI-A2EY	880	1	0.0334435	0.29662	3.64039	7.35002
TCGA-AP-A05H	1385	0	0	0.852298	5.15278	7.97464
TCGA-B5-A5OE	1063	0	0.0387472	0.978337	5.06192	7.83145
TCGA-D1-A103	669	0	0.144924	1.31168	4.46915	6.75655
TCGA-D1-A160	112	0	0	1.52774	4.28938	8.05275
TCGA-FI-A2EU	2941	0	0	0.877675	4.47228	7.40942
TCGA-BG-A0MA	326	1	0.0553544	1.52103	4.5131	7.34779
TCGA-AX-A2H5	2167	0	0	1.48965	5.3847	7.52236
TCGA-AX-A3G6	8	0	0	1.11427	4.70312	7.33019
TCGA-SL-A6JA	7	0	0	1.33178	4.64941	8.30515
TCGA-B5-A3FD	1007	0	0.254428	0.668044	4.87085	7.24582
TCGA-AP-A05J	1122	0	0	0.486381	3.78215	7.21662
TCGA-FI-A2CY	2080	0	0	1.0591	4.02196	6.21444
TCGA-A5-A0GM	1841	0	0.295957	1.12852	4.30443	7.70745
TCGA-AJ-A3BI	575	0	0	0.407998	4.96161	9.01753
TCGA-D1-A17C	30	0	0.0540232	1.56858	4.54956	8.10394
TCGA-A5-A0GW	706	0	0.0510561	1.17512	4.35298	8.34651
TCGA-AX-A05U	903	0	0.0720978	1.09056	4.00394	7.03932
TCGA-A5-AB3J	329	0	0.0530578	2.04102	4.02676	6.74306
TCGA-BG-A0M6	671	1	0	0.791117	4.58693	6.82778
TCGA-B5-A1MS	3112	1	0	1.76828	3.95403	6.25359
TCGA-D1-A17B	213	0	0.158368	1.95964	4.59861	8.15728
TCGA-EO-A3AY	523	0	0	0.734082	6.73185	8.72946
TCGA-BS-A0UL	2481	0	0.355497	1.5231	4.7191	7.43182
TCGA-A5-A0GH	2254	0	0	2.15168	4.25586	8.35631
TCGA-D1-A165	20	0	0.0546424	1.3172	4.77587	7.34291
TCGA-D1-A1NU	402	0	0.0545567	1.29651	4.61263	9.22777
TCGA-AX-A1CR	701	0	0.0640703	0.79991	3.59098	7.21492
TCGA-B5-A0K6	1953	0	0	1.67312	4.7997	8.60302
TCGA-AX-A3GB	440	0	0	1.09199	3.82438	7.43058
TCGA-AP-A1DO	952	0	0	1.598	4.73489	8.03183
TCGA-B5-A11J	1656	0	0	1.72011	4.51452	8.0808
TCGA-B5-A11M	1362	0	0.376731	1.97687	4.09395	7.39176
TCGA-AP-A1E1	1395	0	0	1.81077	4.44344	7.18762
TCGA-EY-A3L3	545	0	0	0.678842	3.54426	5.9769
TCGA-BG-A0MU	617	0	0	1.3794	4.12378	7.61041
TCGA-SL-A6J9	2	0	0.0601522	0.55308	6.03818	7.53101
TCGA-B5-A11R	2349	0	0.0294796	1.19429	4.61369	7.26402
TCGA-AP-A05N	726	1	0.100839	1.38768	4.23312	7.1407
TCGA-AX-A1CP	1107	0	0.124838	1.64234	3.90541	7.51143
TCGA-AX-A060	1075	0	0	1.11393	4.29377	8.40202
TCGA-A5-A0GU	860	0	0.0472572	1.56274	4.02403	6.50339
TCGA-D1-A161	892	0	0	1.56138	4.58423	7.60488
TCGA-DF-A2L0	788	1	0	0.656329	4.01191	8.64417
TCGA-EY-A1GX	1127	1	0	1.59213	3.77953	7.56509
TCGA-BG-A0MO	1309	0	0	1.36122	4.34445	8.1588
TCGA-EY-A72D	179	0	0.0246461	2.05205	4.56333	7.60334
TCGA-QF-A5YT	1215	0	0.0287155	0.911133	4.48527	7.40987
TCGA-EC-A1QX	224	0	0	1.61249	4.3767	7.42027
TCGA-B5-A0KB	824	0	0.176486	1.61997	4.81461	8.2091
TCGA-5S-A9Q8	313	0	0	1.59847	4.3311	7.3016
TCGA-BG-A0VT	742	0	0.115432	1.58071	2.84157	7.48712
TCGA-BS-A0U9	2825	0	0.173963	1.28866	6.10851	7.15621
TCGA-D1-A3DG	130	0	0	0.565193	5.09848	8.42123
TCGA-BG-A2L7	612	0	0.0758058	1.59607	4.53681	6.96033
TCGA-AX-A2H4	916	1	0	0.928733	4.2194	8.16207
TCGA-PG-A916	522	0	0	1.56585	4.43388	7.54621
TCGA-DI-A2QT	377	1	0.0312501	0.393337	3.76524	7.25684
TCGA-AP-A0LI	2972	0	0.149672	1.32316	4.82684	8.59652
TCGA-B5-A1MX	1473	0	0.0499174	1.97925	4.52227	7.99893
TCGA-B5-A0JS	2627	0	0	1.33867	4.39195	8.51275
TCGA-BS-A0V6	2725	0	0.0560364	0.905369	4.73776	7.68116
TCGA-EY-A2OM	393	0	0	1.71891	4.24254	6.95405
TCGA-AX-A1CJ	2233	0	0.510936	0.950627	4.77039	7.782
TCGA-EO-A3B0	544	0	0.154689	1.83174	4.09223	7.44561
TCGA-BS-A0TA	740	1	0.282848	0.957894	5.16785	7.8796
TCGA-B5-A0JR	1731	0	0	1.95863	3.02987	7.32618
TCGA-AJ-A3BG	550	0	0	1.85127	4.35583	8.29957
TCGA-A5-A0G1	3251	1	0	1.32078	5.5857	7.96464
TCGA-AJ-A5DV	679	0	0.0606571	1.69204	4.2036	6.97121
TCGA-QS-A5YR	719	0	0.24268	1.14582	5.67662	8.25261
TCGA-EY-A2OQ	495	0	0.0593266	1.15431	4.74298	7.38871
TCGA-D1-A3DA	483	0	0.287512	1.56698	4.25063	6.88319
TCGA-AJ-A23O	312	1	0.421088	2.05008	4.44441	7.70732
TCGA-D1-A16R	21	0	0.10975	1.74555	4.25594	7.54138
TCGA-2E-A9G8	1249	0	0.0320515	0.70509	5.00093	6.54286
TCGA-D1-A1O5	458	0	0.263073	1.08567	2.70012	6.79013
TCGA-AP-A0L9	3815	0	0	1.0753	3.83525	7.73433
TCGA-EY-A1GV	481	0	0.153926	0.584575	5.31225	7.24003
TCGA-AJ-A3IA	633	0	0	0.951698	4.54976	7.14833
TCGA-AJ-A3NC	616	0	0	1.69693	3.73359	6.11898
TCGA-BG-A0M2	637	0	0.25524	1.27896	4.30336	7.09269
TCGA-BG-A0MH	1930	0	0.416329	1.09573	4.6153	8.11771
TCGA-DI-A1NN	1076	0	0	0.80052	3.83674	7.39576
TCGA-B5-A0K8	847	0	0.0542459	0.785712	4.3776	7.11049
TCGA-EY-A1GH	710	0	0	1.65856	3.6925	6.8078
TCGA-B5-A1MV	1565	0	0.04984	1.71111	4.06613	7.13781
TCGA-EY-A1GQ	544	0	0.326272	1.60702	4.16562	8.44969
TCGA-D1-A168	1098	0	0	1.3193	3.96566	8.19313
TCGA-A5-A0GI	2682	0	0.0580265	1.44112	4.49496	7.92866
TCGA-JU-AAVI	540	1	0	0.790211	4.74876	8.0615
TCGA-BK-A0CB	1092	0	0	1.15612	4.55331	7.88155
TCGA-D1-A17D	926	0	0.457761	1.37382	4.46111	8.79323
TCGA-BG-A0MC	1263	0	0.48589	0.769094	4.97237	8.457
TCGA-AP-A0LO	1016	1	0	0.955892	3.47358	8.13521
TCGA-D1-A16V	120	1	0.0546578	1.05885	5.04631	7.85325
TCGA-AX-A2HK	90	1	0.0889573	0.719276	3.65875	6.06464
TCGA-EY-A1G7	189	1	0.0566068	1.23375	3.36278	6.98752
TCGA-BG-A0M7	1937	0	0	1.87477	4.94789	7.95601
TCGA-BG-A186	419	0	0.118853	1.75369	3.79052	7.10811
TCGA-B5-A3FA	2929	0	0	1.58139	4.81509	7.4229
TCGA-EY-A1GD	1639	0	0	1.95635	3.81779	6.83688
TCGA-A5-A2K2	3595	0	0	0.861409	4.9413	6.95543
TCGA-EY-A548	430	0	0.0703906	1.22106	4.35388	6.9337
TCGA-BK-A0C9	1092	0	0.194499	1.28233	4.86782	8.82986
TCGA-AX-A1CN	1143	0	0.103772	1.83268	2.64444	5.92347
TCGA-A5-A2K5	752	0	0	1.2158	4.0903	8.20637
TCGA-A5-A3LO	776	0	0	2.20962	5.04399	6.30146
TCGA-AP-A052	669	1	0	1.16784	4.66759	7.30422
TCGA-AX-A1CK	2441	0	0.0642547	1.2757	4.54977	7.87542
TCGA-DI-A2QY	3349	1	0.0926663	0.751614	5.0622	7.37575
TCGA-D1-A1NY	513	0	0	1.47213	4.68101	7.43778
TCGA-A5-A0GD	3423	1	0	1.2871	4.85849	7.8067
TCGA-B5-A11S	2229	0	0.0572367	1.67342	4.48881	6.81326
TCGA-BS-A0TJ	2068	0	0	1.22647	3.84579	7.78091
TCGA-FI-A2F4	2230	0	0	1.81229	4.74583	7.41443
TCGA-SJ-A6ZI	428	0	0.0843129	1.75044	4.76214	7.16795
TCGA-EO-A3KX	442	0	0.0332708	1.49736	4.139	7.40167
TCGA-B5-A11O	2609	0	0.298905	1.45755	4.68293	7.81176
TCGA-AP-A0LV	763	0	0.262516	1.33324	4.15789	7.65189
TCGA-BG-A0RY	469	0	0.116336	1.31644	3.75711	7.01025
TCGA-AX-A3G4	9	0	0.293596	0.948878	3.96499	7.0361
TCGA-AX-A1CI	2600	0	0.122345	1.28933	3.53261	7.50255
TCGA-D1-A17F	39	0	0.174185	1.00297	4.38351	8.00011
TCGA-BS-A0TC	2602	0	0	1.13469	4.68639	8.26731
TCGA-A5-A0GN	1841	0	0.078138	0.956062	4.23893	7.4637
TCGA-A5-A0R6	1153	0	0.28663	0.612134	4.97361	6.83351
TCGA-4E-A92E	13	0	0.0304358	1.82336	3.94676	5.78011
TCGA-B5-A11G	3448	0	0.135786	1.12869	4.90463	8.21064
TCGA-B5-A3F9	3536	0	0.0646693	1.07655	4.39164	6.88968
TCGA-BG-A0VX	1043	0	0.0583482	1.05324	4.30931	7.29184
TCGA-EO-A3AU	804	0	0	1.35052	4.29804	6.97684
TCGA-B5-A11N	1876	0	0.063055	1.3919	4.36247	7.43778
TCGA-AX-A0J1	2354	0	0	1.58062	3.8961	7.98677
TCGA-AX-A2HC	1044	0	0.0896404	1.87583	3.91139	7.49444
TCGA-B5-A11Z	528	0	0.218852	1.84903	3.25172	6.86075
TCGA-D1-A16D	1141	0	0	1.71758	4.38025	7.58462
TCGA-BG-A18B	470	0	0	1.79655	4.05757	7.78253
TCGA-BS-A0TG	2371	0	0	0.770283	4.35294	7.5145
TCGA-A5-A1OG	973	1	0.0594005	0.945999	4.62443	6.74207
TCGA-A5-A0GR	1120	0	0.082109	1.29783	4.51949	7.01636
TCGA-AP-A0LD	3589	0	0.0521647	1.0605	5.33008	8.84427
TCGA-D1-A17T	71	0	0.056023	1.29331	4.63073	7.68844
TCGA-B5-A1MW	447	0	0.0494519	1.74242	2.64346	6.44085
TCGA-B5-A11Q	976	0	0.0782427	1.05997	4.13995	8.34014
TCGA-AP-A1DV	204	0	0.106987	1.50591	3.39192	7.00999
TCGA-AX-A2HA	2475	0	0.325464	0.868595	4.0381	6.97861
TCGA-B5-A11P	825	0	0	1.32205	4.71854	6.98564
TCGA-EY-A1GL	1014	0	0.0817921	1.09458	2.93836	6.18853
TCGA-BS-A0TD	2379	0	0.14638	0.984229	4.52545	8.78536
TCGA-D1-A0ZR	17	0	0	1.68732	4.41639	7.73287
TCGA-D1-A102	135	0	0.0496326	1.72883	4.2857	6.70671
TCGA-5B-A90C	1116	0	0	1.44762	4.07822	6.55905
TCGA-BS-A0U7	935	1	0.113219	1.76363	3.93357	8.05907
TCGA-BS-A0VI	2646	0	0	0.924783	3.90807	8.25166
TCGA-A5-A1OH	539	0	0.0234727	0.944902	3.36476	6.2687
TCGA-KP-A3W0	404	0	0	1.07251	4.96938	5.93192
TCGA-AX-A064	1517	0	0	1.48686	4.33447	7.71621
TCGA-D1-A162	1145	0	0.118391	1.89912	4.02175	7.03468
TCGA-AX-A3G3	42	0	0	0.676067	5.67661	6.22429
TCGA-AP-A0L8	1484	1	0	1.13064	3.5655	7.58487
TCGA-FI-A2CX	2031	0	0	1.46738	4.6664	7.78106
TCGA-EY-A54A	447	0	0	1.11756	4.03173	6.20114
TCGA-AX-A1CA	974	0	0.745217	0.758194	4.82679	7.80855
TCGA-AX-A3FX	1333	1	0.0340769	0.710467	5.31073	8.1075
TCGA-D1-A17Q	54	0	0.0520081	1.81638	4.86414	8.42828
TCGA-AX-A2HF	848	0	0.0490158	0.84908	2.99745	6.82421
TCGA-EO-A3KW	497	0	0	0.390124	4.52494	7.53202
TCGA-EO-A1Y5	332	0	0	0.564184	4.63326	6.92672
TCGA-EY-A1GI	710	0	0.067614	1.58758	3.45158	6.46898
TCGA-D1-A16O	1023	0	0.057541	1.44572	3.78873	7.88786
TCGA-PG-A917	212	0	0	1.55207	4.61757	6.89953
TCGA-EY-A2OP	504	0	0.0324223	1.70385	4.40128	6.73758
TCGA-BS-A0U8	2963	0	0.509056	1.21346	4.08529	8.01959
TCGA-DI-A1NO	285	1	0.0580683	0.81904	4.43673	7.32769
TCGA-E6-A1LZ	2406	0	0	1.0161	4.50087	7.54126
TCGA-AJ-A2QL	602	0	0.0689577	1.37727	3.79058	6.79483
TCGA-EO-A3KU	427	0	0	0.664137	3.71627	6.19243
TCGA-AJ-A3BF	551	0	0.0331988	1.4397	4.14749	6.71302
TCGA-BG-A0YU	451	0	0.588298	1.44172	3.36173	7.72902
TCGA-A5-A0GG	3762	0	0.111541	1.41592	4.96701	8.54054
TCGA-A5-A1OJ	1006	0	0.0563841	1.25821	4.08961	7.7273
TCGA-D1-A175	202	0	0.203572	1.87502	4.19109	7.27913
TCGA-EO-A3AZ	630	0	0	0.792764	5.91207	7.73394
TCGA-AX-A3G7	9	0	0.111476	0.845776	4.32342	6.25442
TCGA-BG-A0LW	566	0	0	1.61023	3.84353	6.95553
TCGA-AX-A3FS	7	0	0.0730023	1.49197	2.93095	6.5873
TCGA-AP-A1DR	1332	0	0	1.23569	4.78896	8.10331
TCGA-BG-A0MK	1317	1	0	1.49642	4.52562	7.83819
TCGA-BS-A0V7	1934	0	1.12119	1.03331	5.2064	8.12166
TCGA-D1-A1O8	120	1	0	2.17726	4.19858	7.19011
TCGA-B5-A1MR	6859	0	0	2.07109	3.71763	9.00688
TCGA-AX-A05Z	2175	0	0	0.88236	4.88757	8.49576
TCGA-D1-A16Q	324	0	0.292352	1.18477	5.0563	7.83947
TCGA-AX-A1C8	776	0	0.0591111	0.599161	3.97024	7.73365
TCGA-AX-A2HH	540	0	0	1.8458	3.53104	6.17028
TCGA-EY-A1GT	490	0	0.146841	1.859	4.26997	7.33584
TCGA-BS-A0UT	2212	0	0	1.55093	3.68607	7.58158
TCGA-AX-A062	1399	0	0.364708	1.5192	3.12199	7.07261
TCGA-AX-A06B	2058	0	0.194209	1.03696	4.11403	7.31338
TCGA-B5-A0JT	1312	0	0.108649	2.43593	4.7576	7.14125
TCGA-AJ-A3OJ	467	0	0.06618	1.18688	4.34362	7.97237
TCGA-FI-A2F8	933	0	0.120467	0.895381	4.51949	7.6291
TCGA-AP-A0LT	1497	0	0	1.75094	4.9178	9.01532
TCGA-AJ-A3BK	1031	0	0.0615585	1.00779	6.25171	7.86837
TCGA-AP-A0LG	2015	0	0	1.69568	4.28632	7.57309
TCGA-D1-A101	53	0	0.0884946	1.47235	4.62088	7.33684
TCGA-KP-A3W1	288	0	0.0274226	0.452133	5.72122	6.81745
TCGA-D1-A2G0	1484	0	0.0687218	0.567388	3.94126	7.92656
TCGA-BS-A0UA	3495	0	0.189778	1.7887	4.02362	7.86594
TCGA-AX-A2H8	1861	0	0.0645587	1.476	4.04959	6.3306
TCGA-DI-A1BY	1114	0	0	1.19792	4.3233	7.74722
TCGA-AJ-A23M	616	1	0.0572406	1.21466	3.43512	7.92736
TCGA-D1-A16Y	532	0	0.152377	1.1795	4.58159	7.96033

## Sheet: multi.Cox
id	coef	HR	HR.95L	HR.95H	pvalue
ELANE	-2.41388	0.0894676	0.0103897	0.770421	0.0279926
TIRAP	-0.589792	0.554443	0.323142	0.951307	0.0322587
GSDMD	-0.337702	0.713408	0.513646	0.99086	0.0439316
GPX4	-0.298332	0.742055	0.533442	1.03225	0.0764808

## Sheet: Risk
id	futime	fustat	ELANE	TIRAP	GSDMD	GPX4	riskScore	risk
TCGA-AX-A0IU	2.97808	0	0.0582652	0.762211	4.05543	7.10726	1.89119	high
TCGA-AX-A1CC	2.1589	0	0.29549	1.31997	4.3277	6.58609	0.818036	low
TCGA-EY-A1G8	1.24932	1	0	1.30484	5.00228	7.65762	0.974214	low
TCGA-EO-A3AV	2.08767	0	0.444408	0.906418	5.83511	7.41676	0.341887	low
TCGA-AX-A0J0	3.34247	0	0	1.49974	3.53891	7.39215	1.5408	high
TCGA-BG-A0M0	1.61096	0	0.0584869	1.1115	5.46206	7.92457	0.749626	low
TCGA-AP-A0LP	5.13699	0	0	1.27265	5.06728	8.65936	0.720404	low
TCGA-AX-A3G1	1.70959	1	0	1.93515	4.26887	6.49413	1.21763	high
TCGA-EY-A212	0.849315	1	0.107838	1.35347	3.9392	6.27952	1.5762	high
TCGA-EY-A1GM	2.72603	1	0	0.382101	3.47579	7.08878	3.33109	high
TCGA-EY-A214	1.2	0	0.0519558	1.25438	4.24013	8.00747	1.03172	high
TCGA-B5-A11Y	1.53425	0	0.156824	1.53116	4.93454	7.66889	0.595326	low
TCGA-BK-A139	2.58356	1	0.0187271	1.60394	3.15273	7.36544	1.59047	high
TCGA-B5-A11U	1.39452	0	0.178961	1.60483	3.81225	6.7811	1.02873	low
TCGA-BS-A0UV	6.10411	0	0.134468	1.40597	5.13767	8.20668	0.53801	low
TCGA-A5-A1OK	2.51233	0	0	1.84309	3.49455	7.04277	1.41767	high
TCGA-AX-A0IW	3.14795	0	0	1.16309	4.6633	7.61087	1.20431	high
TCGA-D1-A167	1.30959	0	0	1.67582	3.95702	7.20519	1.27511	high
TCGA-FI-A2D5	1.15342	1	0.0563522	1.68356	1.68217	7.89156	1.94623	high
TCGA-D1-A17U	1.90959	0	0.0508347	1.99925	4.43173	8.26189	0.579268	low
TCGA-EO-A22R	5.14521	0	0	2.00368	3.1701	7.91162	1.11033	high
TCGA-AX-A1C9	2.19726	0	0	1.21699	4.03639	7.20977	1.62496	high
TCGA-BG-A2AE	1.97534	0	0	0.850492	5.36251	7.3211	1.24681	high
TCGA-B5-A0K3	2.27397	1	0	0.840622	4.29277	7.88412	1.5215	high
TCGA-AJ-A3OK	1.32877	0	0.409982	1.10382	3.67571	7.34791	0.699893	low
TCGA-AJ-A3EJ	0.136986	1	0	0.742195	4.14711	6.31354	2.70606	high
TCGA-EO-A22T	5.57534	0	0.0541303	1.91002	4.76661	7.11368	0.76196	low
TCGA-AP-A051	10.8164	0	0.0565473	2.22798	2.64086	7.78948	1.05236	high
TCGA-B5-A11H	7.36164	0	0	1.41426	3.47987	7.5336	1.58479	high
TCGA-AP-A0LS	7.95616	0	0.158518	1.25418	3.79514	8.20155	0.87502	low
TCGA-E6-A2P8	0.19726	1	0.0672265	1.60153	3.77155	7.67633	1.04776	high
TCGA-D1-A1O7	0.0876712	0	0.485134	1.39224	5.03765	8.27416	0.235839	low
TCGA-EO-A2CH	1.61644	1	0.0507277	0.76269	3.33991	7.12903	2.43576	high
TCGA-B5-A0JV	7.16712	0	0.0640038	2.04147	4.55211	7.86296	0.591958	low
TCGA-B5-A0JU	4.93699	0	0.101253	1.7672	4.31764	7.03107	0.882402	low
TCGA-B5-A3FB	6.56712	0	0	1.39271	4.41054	7.19757	1.2958	high
TCGA-D1-A15W	2.50685	0	0	1.67957	4.21059	7.31295	1.13093	high
TCGA-EY-A1H0	1.61096	0	0	0.961708	4.85334	7.97887	1.13964	high
TCGA-A5-A0GE	8.78082	0	0.388155	0.930447	4.86876	7.87636	0.466529	low
TCGA-AP-A1E0	5.01918	0	0.0539597	1.34386	4.01867	7.79288	1.11899	high
TCGA-BG-A18A	1.16712	0	0.243515	1.80964	4.43012	8.15629	0.420117	low
TCGA-A5-A0G5	3.08493	0	0	1.2668	4.68481	7.87199	1.04036	high
TCGA-A5-A7WJ	0.934247	0	0.0206003	2.51865	4.29269	6.77389	0.74941	low
TCGA-D1-A17L	2.19726	0	0.0601387	1.2417	4.77133	8.29333	0.782146	low
TCGA-A5-A0VQ	1.32877	0	0.338198	1.56866	4.44917	7.84156	0.420556	low
TCGA-D1-A17H	2.33425	0	0.0524688	1.59701	4.66907	8.59652	0.610991	low
TCGA-B5-A5OC	3.42192	0	0	1.60495	4.02836	6.6515	1.53101	high
TCGA-A5-A0GJ	5.47945	0	0.23918	0.868635	5.5357	8.98596	0.397473	low
TCGA-AP-A0LN	6.87671	0	0.0781188	1.19547	4.50823	8.04542	0.905706	low
TCGA-EO-A2CG	4.28493	0	0.368321	0.452839	4.07508	6.79151	1.17211	high
TCGA-AJ-A3QS	1.40548	0	0.0514353	0.852199	4.39016	6.33756	2.04871	high
TCGA-EY-A3QX	1.15342	0	0	1.17164	4.06079	5.95805	2.40468	high
TCGA-SJ-A6ZJ	1.52329	0	0.146818	1.03406	4.90354	7.61995	0.838414	low
TCGA-PG-A914	1.07671	0	0.0245753	0.5089	4.99628	6.47034	2.0964	high
TCGA-EO-A3B1	1.47945	0	0.0341629	1.36227	5.40203	7.08878	0.89785	low
TCGA-BK-A26L	2.01096	0	0.0163378	1.28476	2.53793	5.64071	3.97571	high
TCGA-AP-A0LF	7.79452	0	0.123624	0.521458	4.68073	7.2463	1.44599	high
TCGA-D1-A174	1.6274	0	0.334795	1.5018	5.32997	9.02888	0.229881	low
TCGA-EO-A22U	3.85479	0	0.030374	1.6554	3.62855	6.732	1.54319	high
TCGA-EC-A24G	1.4	0	0.15118	1.49763	4.62521	8.00508	0.618112	low
TCGA-FI-A2D0	3.32329	0	0.267745	2.05394	4.6652	7.46823	0.389103	low
TCGA-AJ-A2QO	2.86301	1	0	1.76489	4.01423	8.47877	0.811581	low
TCGA-B5-A5OD	2.84384	0	0.0244044	0.573734	4.45107	6.99922	2.07245	high
TCGA-PG-A6IB	1.28767	0	0.384262	1.26526	5.46628	8.70185	0.246951	low
TCGA-AX-A06D	1.02192	1	0.137524	1.15779	4.34077	8.95326	0.647586	low
TCGA-AP-A059	4.00274	0	0	1.54419	4.95166	8.00724	0.775304	low
TCGA-AJ-A2QN	2.92877	0	0.292805	1.83862	4.38818	6.74234	0.567055	low
TCGA-BG-A0MT	1.76438	0	0.165567	1.34013	5.16566	6.14487	0.950782	low
TCGA-AX-A2HD	3.87397	0	0	1.67881	3.90518	7.24056	1.28175	high
TCGA-EY-A1GE	2.03014	0	0.0544263	1.80213	4.19231	7.22436	0.953114	low
TCGA-BG-A0M3	2.93425	0	0	1.31002	4.24745	7.45807	1.33011	high
TCGA-EC-A1NJ	1.33699	0	0.118258	1.37949	4.06451	6.91212	1.20139	high
TCGA-AP-A0LL	6.99726	0	0.620972	0.966969	3.48169	7.49128	0.466418	low
TCGA-A5-A0GQ	6.15616	0	0.0602836	1.0012	4.99516	7.74297	0.984508	low
TCGA-AX-A0IS	4.22192	0	0.173077	1.27682	3.75016	7.76416	0.964321	low
TCGA-AJ-A5DW	1.06849	0	0.0570562	1.65972	3.7202	6.01122	1.73495	high
TCGA-AJ-A3TW	1.40548	0	0.0269911	0.882343	4.18296	9.13925	0.992603	low
TCGA-B5-A3FC	5.9863	0	0.0377041	1.21818	4.78063	8.04031	0.900013	low
TCGA-FI-A2EX	0.778082	0	0	0.921448	4.70979	8.02436	1.20848	high
TCGA-D1-A17R	0.928767	1	0.0511267	2.02033	4.58626	8.08147	0.572649	low
TCGA-AP-A0LM	2.26027	0	0.19658	0.930124	4.26641	8.05017	0.862219	low
TCGA-EY-A2OO	2.91781	0	0.0681606	1.50338	4.65985	6.91474	1.02995	low
TCGA-AX-A2HJ	2.56164	0	0.207999	1.33375	3.3908	7.86635	0.938631	low
TCGA-AP-A054	1.94247	1	0.27893	1.78767	4.34854	7.89595	0.434079	low
TCGA-AJ-A2QK	1.76164	0	0.187147	1.49096	4.07351	7.27307	0.852759	low
TCGA-BK-A0CC	2.92329	0	0	0.732559	3.29731	5.99114	3.99217	high
TCGA-AX-A3G8	0.0986301	0	0	1.06099	4.52595	8.87355	0.919249	low
TCGA-EY-A1GF	2.26301	0	0.0584046	1.80549	2.75729	6.65944	1.81039	high
TCGA-D1-A2G5	3.9863	0	0.363704	1.78198	4.00927	7.49055	0.449198	low
TCGA-BG-A3PP	1.86575	0	0	0.479269	1.75332	6.45445	6.79992	high
TCGA-D1-A15V	3.29041	0	0.096649	1.73578	4.70185	7.02388	0.80006	low
TCGA-AP-A05A	5.32603	1	0	0.721983	3.28913	7.05706	2.93098	high
TCGA-AJ-A23N	1.20274	1	0	1.0257	3.51802	5.89682	3.20608	high
TCGA-E6-A8L9	2.27671	0	0.0831343	0.809672	3.85008	7.96831	1.4357	high
TCGA-BK-A56F	1.09863	0	0.0278106	1.86658	3.8697	6.3882	1.4002	high
TCGA-FI-A2D4	0.665753	1	0	1.23559	4.81832	7.75803	1.048	high
TCGA-AJ-A3NH	0.00273973	0	0	0.671124	4.72684	7.24303	1.75828	high
TCGA-DF-A2KR	5.10959	0	0	1.24348	4.78996	7.39802	1.17259	high
TCGA-BK-A6W3	0.835616	0	0.0408165	2.08571	4.83413	6.9503	0.728038	low
TCGA-AX-A06J	2.50137	0	0.116213	1.27312	3.25871	8.67348	0.997805	low
TCGA-BG-A18C	1.28767	0	0	2.21925	4.47239	7.10556	0.801083	low
TCGA-DI-A1BU	3.27397	0	0.049247	1.70773	4.57431	8.10141	0.690393	low
TCGA-DF-A2KS	5.99452	0	0.0543284	1.13583	4.56221	7.42716	1.17325	high
TCGA-A5-A2K4	2.3863	1	0.100338	1.03671	4.77268	5.83347	1.66787	high
TCGA-EY-A1GP	1.56986	0	1.19877	1.28434	4.26324	5.86355	0.119681	low
TCGA-B5-A11L	6.13699	1	0.12233	1.35499	4.1483	7.85815	0.884768	low
TCGA-BS-A0TI	5.15616	0	0	1.55149	4.56075	8.66511	0.723933	low
TCGA-D1-A15Z	0.158904	1	0	1.6399	4.11482	6.98522	1.31858	high
TCGA-FI-A2F9	4.93973	0	0.0698547	0.86689	3.57117	7.37963	1.87718	high
TCGA-FI-A2EW	4.91781	0	0.643827	0.449906	4.535	8.4616	0.314094	low
TCGA-AJ-A8CV	2.92603	0	0.0610206	1.51046	4.87308	7.82125	0.740908	low
TCGA-AP-A056	7.1726	0	0	1.43861	2.23798	7.96787	2.08742	high
TCGA-D1-A0ZU	2.38904	0	0.151579	1.86507	4.30277	6.8315	0.78682	low
TCGA-EO-A3AS	2.86575	0	0	1.72296	4.55339	7.01846	1.07202	high
TCGA-B5-A0JN	5.31233	0	0.0418463	1.06132	3.00565	7.26119	2.24572	high
TCGA-D1-A163	2.71507	0	0	1.91202	4.42536	8.32249	0.678577	low
TCGA-DF-A2KY	0.909589	0	0.3231	1.34084	5.4921	8.56156	0.282984	low
TCGA-BK-A13C	2.08219	0	0	1.29916	3.77232	7.77252	1.43091	high
TCGA-A5-A0R7	1.46575	0	0.335631	1.16515	4.3949	7.32749	0.63743	low
TCGA-D1-A17M	0.852055	0	0	1.79411	4.76945	7.84304	0.74723	low
TCGA-B5-A1MU	4.2411	1	0.105617	1.24479	4.02209	6.90918	1.36158	high
TCGA-BG-A0MI	1.95616	1	0.108079	1.8767	3.96489	7.08522	0.901947	low
TCGA-AJ-A3EK	1.22192	0	0	2.17066	4.34901	7.59834	0.741943	low
TCGA-A5-A2K3	5.51233	0	0	1.13811	5.46563	8.1736	0.788049	low
TCGA-D1-A16F	0.219178	0	0.102146	1.79406	4.8933	7.74366	0.576893	low
TCGA-D1-A17A	0.131507	0	0.111663	1.51323	3.85174	8.11928	0.845554	low
TCGA-D1-A3JQ	1.4411	0	0.112214	0.796045	4.2098	6.46073	1.87345	high
TCGA-AX-A2H7	2.11507	0	0.185169	1.12177	4.63514	7.80628	0.751643	low
TCGA-AX-A3GI	0.0328767	0	0.0356759	0.94455	3.51145	6.71123	2.42553	high
TCGA-BG-A3EW	0.942466	0	0.0213495	1.98618	4.14232	6.75285	1.08417	high
TCGA-BG-A222	0.79726	0	0.289619	2.01209	4.03798	6.97172	0.542217	low
TCGA-D1-A1O0	0.172603	0	0.157703	1.01798	4.89631	7.08513	0.969448	low
TCGA-AP-A1E3	1.86027	0	0.266153	1.15675	4.225	7.85055	0.686389	low
TCGA-AP-A0LH	3.03014	1	0	1.25382	4.27454	7.66735	1.27995	high
TCGA-AX-A05Y	7.35342	0	0.136891	1.29465	4.60645	8.51018	0.624237	low
TCGA-AX-A1C7	2.88767	0	0.0325208	0.126138	5.2441	7.61717	1.68365	high
TCGA-BG-A0LX	1.68219	0	0	1.51361	3.05438	7.55655	1.71378	high
TCGA-AX-A0IZ	3.65205	0	0.0616531	0.981788	5.01083	7.33483	1.11516	high
TCGA-D1-A17S	2.02466	0	0	0.83661	4.53666	7.49849	1.57578	high
TCGA-D1-A16J	2.49315	0	0.113934	2.01244	5.3022	9.25724	0.273354	low
TCGA-AP-A1DH	4.97534	0	0.0676463	1.27231	5.10129	8.82366	0.576066	low
TCGA-D1-A1NS	0.117808	0	0.107961	1.3099	4.27746	8.39905	0.766336	low
TCGA-D1-A1NX	1.52055	0	0	0.763098	4.37709	6.75231	2.16972	high
TCGA-B5-A0JY	5.7726	0	0.18229	1.49166	3.18027	8.03907	0.927892	low
TCGA-B5-A1MY	0.989041	1	0.0595825	0.974992	3.47127	7.2874	1.9195	high
TCGA-AX-A06F	4.78904	0	0.415412	1.48081	3.39978	8.35367	0.449709	low
TCGA-BG-A0M8	5.53425	0	0.939963	1.11773	4.37102	8.3132	0.114505	low
TCGA-AX-A2HG	3.1863	0	0.117865	1.1256	3.91189	8.29764	0.972744	low
TCGA-AJ-A3BD	2.84658	0	0.0385437	0.43995	6.06048	7.35497	1.13187	high
TCGA-BG-A0MG	4.04658	0	0	1.02415	4.41989	6.79712	1.80907	high
TCGA-A5-A2K7	2.91233	0	0.0608633	1.13117	5.31306	7.73533	0.819759	low
TCGA-PG-A915	0.682192	0	0.0248	2.33778	3.95066	6.2098	1.09621	high
TCGA-AX-A3G9	1.52877	0	0	1.20744	3.05284	7.26741	2.23908	high
TCGA-D1-A16E	3.06575	0	0.0979253	1.80036	4.51299	7.58358	0.692509	low
TCGA-EY-A1GK	1.89863	0	0.0585232	1.7117	3.2695	7.65707	1.19479	high
TCGA-AP-A05D	4.81644	0	0	0.466852	5.22916	7.98847	1.34016	high
TCGA-EY-A5W2	1.4137	0	0.026658	1.07026	5.48518	9.04756	0.588687	low
TCGA-B5-A11E	4.9863	0	0.0675038	1.48357	5.44568	7.50158	0.671885	low
TCGA-FI-A2D6	2.10137	1	0.206908	1.90616	2.44536	7.40114	1.06158	high
TCGA-AP-A0LE	9.19726	0	0	1.04403	4.93702	8.51208	0.900166	low
TCGA-EY-A1GC	4.51233	0	0	1.45616	5.32906	7.59258	0.813568	low
TCGA-AX-A05T	2.76712	0	0	1.40052	2.43411	6.20545	3.38024	high
TCGA-KP-A3W4	1.51781	1	0.0451815	1.3261	3.52951	7.29732	1.57952	high
TCGA-EY-A215	1.5726	0	0.486177	1.97045	4.93949	7.17112	0.240285	low
TCGA-EO-A3L0	2.07397	0	0.0565722	1.32179	5.20399	6.98385	0.960993	low
TCGA-A5-A0VP	3.52877	0	0.0588043	1.91188	4.42272	8.38912	0.577752	low
TCGA-AJ-A3NE	1.72055	0	0.0260451	1.65231	4.39263	5.8758	1.55818	high
TCGA-PG-A5BC	1.93699	0	0.0560732	0.729481	3.79795	5.69604	3.22125	high
TCGA-AX-A1CE	2.8411	0	0	1.52891	2.97031	7.93944	1.55869	high
TCGA-BG-A0M4	5.93699	0	0.0761886	1.80711	5.09648	8.81641	0.413216	low
TCGA-AX-A06L	5.05479	0	1.27526	1.03253	4.82782	7.65122	0.0559656	low
TCGA-DF-A2KZ	2.26301	0	0.0388158	1.08158	4.59568	7.75597	1.1273	high
TCGA-A5-A0R9	2.05205	0	0.0632926	1.12509	4.5525	7.74456	1.0545	high
TCGA-D1-A17N	0.126027	0	0.452315	1.37459	5.09271	8.40985	0.243157	low
TCGA-D1-A0ZN	1.40274	0	0.0570976	2.01417	3.84077	6.94198	1.02371	low
TCGA-EY-A210	1.04932	0	0.0272392	0.840905	5.15564	7.99029	1.03119	high
TCGA-D1-A3JP	1.41096	0	0	0.942803	3.91395	6.36029	2.56502	high
TCGA-BG-A0YV	1.04658	0	0.0569529	0.698185	4.61688	6.40271	2.01119	high
TCGA-BK-A6W4	0.821918	0	0	2.12804	4.02234	6.12847	1.31716	high
TCGA-EY-A547	1.49315	0	0.195405	0.605965	6.21408	9.10877	0.395434	low
TCGA-D1-A16N	2.58904	0	2.44809	1.73723	5.45638	8.31088	0.00144626	low
TCGA-D1-A0ZV	1.99452	0	0.207035	1.39752	4.88054	7.48161	0.614512	low
TCGA-H5-A2HR	0.145205	0	0	0.298554	6.17597	7.59491	1.20892	high
TCGA-AX-A06H	2.28219	0	0.0715035	1.07415	4.1756	8.2139	1.05185	high
TCGA-D1-A2G6	0.706849	1	0	1.50252	4.11077	7.25609	1.32067	high
TCGA-D1-A177	1.50137	0	0	2.27447	5.20558	8.7181	0.374175	low
TCGA-E6-A2P9	3.79726	0	0.0292583	2.10106	3.4376	7.77915	0.928473	low
TCGA-KP-A3W3	2.17534	0	0	0.793042	4.10163	7.00942	2.16681	high
TCGA-B5-A0K2	6.05205	0	0.381329	0.722086	4.65334	8.22917	0.519143	low
TCGA-A5-A0GX	5.72055	0	0.186688	1.4262	4.30624	8.33964	0.59645	low
TCGA-A5-A0R8	1.63288	0	0	1.156	4.71296	8.18238	1.00282	low
TCGA-BS-A0T9	3.91233	1	0.353294	0.834291	4.44128	7.09496	0.783409	low
TCGA-BK-A0CA	2.91507	0	0.0200013	1.66585	3.82165	6.57572	1.54363	high
TCGA-A5-A0GP	3.87945	0	0.105727	1.17096	4.48233	8.63284	0.727801	low
TCGA-A5-A0VO	2.39726	1	0.111436	1.20811	4.31669	7.27081	1.115	high
TCGA-EY-A2ON	1.12055	0	0.0983737	1.14978	5.04059	7.04583	0.997452	low
TCGA-BG-A2AD	1.66849	0	0	1.6164	3.32704	7.56654	1.46671	high
TCGA-AX-A1C5	2.74247	0	0	1.6502	4.52437	7.61942	0.944568	low
TCGA-EY-A4KR	0.947945	1	0.0302077	0.466347	4.51998	6.52968	2.44701	high
TCGA-BS-A0UF	7.15342	0	0.101824	1.75088	4.22889	7.67521	0.756495	low
TCGA-B5-A1MZ	4.37808	0	0.178791	1.2989	3.57239	6.84293	1.31223	high
TCGA-B5-A121	1.38082	0	0.0549714	1.38524	4.4148	7.29522	1.10547	high
TCGA-BS-A0V8	6.96986	0	1.00814	0.55231	3.52488	7.01108	0.266067	low
TCGA-BS-A0WQ	5.53973	0	0.160771	1.23947	3.83999	7.21466	1.16068	high
TCGA-QS-A744	1.23562	0	0.0408022	2.0079	4.04863	6.00808	1.31637	high
TCGA-AX-A2IO	5.41096	0	0	0.458488	4.27595	6.33018	3.04757	high
TCGA-BG-A0W2	4.71507	0	0.110551	1.04275	4.17401	7.24609	1.30223	high
TCGA-BG-A0MQ	4.97808	0	0.212022	1.95243	4.45213	7.73157	0.469476	low
TCGA-AJ-A3EL	1.87397	0	0	1.34498	5.00704	7.20835	1.08613	high
TCGA-BS-A0V4	4.9589	0	0.121374	0.448191	5.05635	8.6236	0.886652	low
TCGA-AP-A05O	1.05205	0	0	1.02606	5.30764	7.76483	1.00319	low
TCGA-AX-A05S	1.13151	1	0.133604	1.55798	4.35599	7.56551	0.777094	low
TCGA-AX-A1C4	1.10685	0	0	1.71751	4.14581	7.73	0.998125	low
TCGA-EY-A1GR	1.46849	0	0.0486954	0.852679	4.59105	7.6019	1.32116	high
TCGA-BS-A0UJ	6.86575	0	0.154668	0.955673	4.68468	8.16377	0.788764	low
TCGA-QF-A5YS	1.88767	0	0.0425175	1.18364	5.37215	7.36291	0.910048	low
TCGA-D1-A3DH	1.56986	0	0	0.822165	5.77915	8.15597	0.858583	low
TCGA-AJ-A3NG	1.30137	0	0.0443282	1.61724	4.53985	6.17486	1.32464	high
TCGA-B5-A11W	1.62466	0	0.0671565	1.49971	4.15331	7.81071	0.939752	low
TCGA-KJ-A3U4	3	0	0	1.74076	4.29207	6.32805	1.42371	high
TCGA-B5-A11V	1.63014	0	0.189326	1.3817	4.33952	7.09495	0.872151	low
TCGA-BG-A220	1.18904	0	0.156822	1.64419	3.75057	6.81122	1.07293	high
TCGA-A5-A0G2	12.463	0	0	1.17496	3.89743	8.73623	1.10717	high
TCGA-AW-A1PO	0.0465753	0	0.0511121	2.88768	4.44176	7.83991	0.387459	low
TCGA-AX-A3FT	0.0164384	0	0.0281331	1.17446	5.23132	7.3501	0.99726	low
TCGA-AP-A1DM	3.99178	0	0.0557289	1.52749	4.48331	8.22693	0.750846	low
TCGA-B5-A11F	15.4822	0	0	1.34337	3.63352	7.5198	1.57538	high
TCGA-A5-A7WK	1.53425	0	0.318543	0.778335	4.41835	5.54233	1.4102	high
TCGA-B5-A0K4	4.8137	0	0	1.40311	4.04881	8.35241	1.0311	high
TCGA-B5-A0JX	4.89589	0	0.104747	1.52923	4.70031	7.10811	0.864675	low
TCGA-D1-A169	3.10959	0	0	0.96093	4.9254	8.73921	0.886922	low
TCGA-A5-A0RA	2.42192	0	0.374072	1.1562	3.85815	7.6963	0.627139	low
TCGA-BG-A0M9	6.21918	0	0.398062	1.31714	4.69983	7.86894	0.384751	low
TCGA-AJ-A2QM	2.44932	0	0	0.937924	4.24366	6.12395	2.46948	high
TCGA-BG-A0VZ	4.3863	0	0.484906	1.1422	3.75921	6.7704	0.659525	low
TCGA-BS-A0TE	0.4	1	0	1.18475	4.77328	7.98611	1.02433	low
TCGA-D1-A176	2.51233	0	0.109179	1.84321	4.60897	7.87172	0.583771	low
TCGA-E6-A1M0	4.91233	0	0.0486062	1.25876	2.7488	7.41961	2.04568	high
TCGA-BG-A187	1.2274	0	0.321929	1.69101	4.66388	8.09747	0.350664	low
TCGA-FI-A2D2	6.44384	1	0.0504298	0.62268	2.88982	6.44922	3.77485	high
TCGA-B5-A0JZ	5.95342	0	0.0599662	1.65558	4.9038	8.57718	0.538582	low
TCGA-A5-A0GA	1.48767	1	0	1.8488	4.07388	7.89951	0.899795	low
TCGA-DI-A0WH	1.3589	0	0.163738	0.973323	4.18033	7.73344	1.02954	low
TCGA-EY-A549	1.65753	0	0	1.83759	4.23184	6.98232	1.12897	high
TCGA-B5-A3FH	1.18904	0	0.0360737	1.86329	4.03566	7.37192	0.969561	low
TCGA-B5-A0K1	3.0411	0	0.687237	1.4501	4.56641	7.44468	0.21014	low
TCGA-EO-A22X	3.68767	0	0.0309083	1.72784	2.69756	7.12706	1.79746	high
TCGA-AP-A0LJ	3.89315	0	0.274964	1.26152	4.71544	8.37286	0.458032	low
TCGA-D1-A1NW	0.060274	0	0.43412	1.03051	4.41217	7.65593	0.490439	low
TCGA-BK-A13B	2.64658	0	0.0288762	1.27724	3.55697	7.46696	1.59268	high
TCGA-EY-A1GU	2.73151	1	0	1.9899	4.1442	7.03569	1.04618	high
TCGA-B5-A0K9	1.12055	1	0.0266083	2.03611	4.68986	7.0891	0.781504	low
TCGA-D1-A16B	3.03014	0	0	1.54206	3.84561	6.73243	1.64969	high
TCGA-EY-A1GS	1.83562	1	0	1.22057	4.81682	6.00125	1.78668	high
TCGA-AP-A1E4	4.26027	0	0.234447	0.88449	3.87901	6.85827	1.31478	high
TCGA-EY-A1GW	0.923288	1	0	0.660377	3.48815	7.99416	2.14878	high
TCGA-B5-A11X	1.63288	0	0.398307	1.38538	3.61731	7.92349	0.523771	low
TCGA-AP-A05P	1.74247	0	0.0483146	0.870812	3.72635	7.66345	1.72009	high
TCGA-D1-A1NZ	1.50137	0	0.0543754	1.64253	4.62924	7.74904	0.772714	low
TCGA-B5-A0K7	5.29589	0	0.21783	1.42205	4.1565	7.42931	0.765413	low
TCGA-BG-A0VW	1.36164	0	0.287464	0.86439	4.31603	8.62602	0.596063	low
TCGA-AJ-A3NF	1.76712	0	0.1122	1.17006	3.9932	5.88375	1.92033	high
TCGA-EO-A22S	5.12877	0	0	1.97602	3.95154	8.06764	0.827398	low
TCGA-D1-A0ZO	1.64932	0	0.171294	1.64584	4.66116	7.64746	0.593037	low
TCGA-EO-A1Y7	4.09589	0	0	1.0765	3.58021	8.41814	1.43605	high
TCGA-BG-A221	0.150685	0	0.159446	1.35679	5.2452	7.76829	0.5731	low
TCGA-BG-A0W1	0.334247	0	0.0577225	1.43	4.24204	8.02536	0.911874	low
TCGA-EO-A22Y	4.29315	0	0.108034	1.24428	4.77928	6.53149	1.17361	high
TCGA-A5-A0G9	6.9589	0	0	1.55126	4.4006	8.16648	0.886846	low
TCGA-AX-A2H2	0.39726	1	0.109835	1.11519	3.95312	6.77328	1.55074	high
TCGA-A5-A0GB	2.73151	0	0	1.69782	4.17984	8.54642	0.782455	low
TCGA-QS-A8F1	0.369863	1	0.344673	0.34527	4.56477	8.52377	0.668427	low
TCGA-B5-A1N2	2.6137	1	0	0.766417	4.09998	6.57228	2.50912	high
TCGA-D1-A17K	2.33973	0	0.0512537	1.36382	4.67224	6.92634	1.15602	high
TCGA-B5-A11I	6.30959	0	0.0558	1.05135	5.21219	6.698	1.2264	high
TCGA-EY-A1GO	1.60548	0	0	1.06113	4.54906	6.76799	1.70927	high
TCGA-B5-A3S1	2.47123	0	0.0425568	0.824827	4.21221	6.01094	2.49009	high
TCGA-AP-A1DP	2.96164	1	0.0945183	1.62011	3.56932	7.83539	0.990694	low
TCGA-AJ-A3OL	1.23014	1	0	1.85225	4.74659	7.23934	0.871233	low
TCGA-AJ-A8CW	0.0109589	0	0.058701	1.80592	4.58305	7.23757	0.821631	low
TCGA-D1-A16X	0.30411	0	0.169498	1.53181	4.79894	8.33478	0.495349	low
TCGA-AJ-A8CT	0.224658	0	0	1.40073	4.77287	7.51354	1.0385	high
TCGA-BG-A0MS	5.15616	0	0.22952	1.73662	4.29969	7.3959	0.594832	low
TCGA-B5-A0K0	4.04932	0	0.0962774	1.71015	3.62565	6.80533	1.24805	high
TCGA-AX-A3FW	0.0465753	0	0	0.791368	4.05961	7.7967	1.73945	high
TCGA-AJ-A3I9	1.42192	1	0.0526546	0.945443	4.44563	7.70292	1.26265	high
TCGA-BS-A0UM	7.24384	0	0.107903	1.67851	4.95023	7.6394	0.616334	low
TCGA-AP-A5FX	3.01096	1	0.0732901	0.708442	4.02392	6.67583	2.1641	high
TCGA-AX-A3FZ	0.0164384	0	0	1.65457	2.68092	6.76851	2.26321	high
TCGA-AX-A063	6.62192	0	0.297141	1.88142	4.07706	8.04057	0.412613	low
TCGA-D1-A0ZZ	1.87945	0	0	0.910615	3.80647	5.35254	3.66156	high
TCGA-AX-A1CF	6.40274	0	0.110304	2.0845	6.01131	7.7781	0.323383	low
TCGA-PG-A7D5	3.22466	0	0.0231888	1.1655	3.25005	5.83396	3.11387	high
TCGA-D1-A2G7	4.91233	1	0.237033	0.757107	3.81451	5.67259	2.05046	high
TCGA-AX-A2IN	2.59452	1	0.0288441	1.68703	4.38736	7.20096	1.02299	low
TCGA-DF-A2KV	2.56438	0	0.0355252	1.23195	5.35613	8.10408	0.725004	low
TCGA-A5-A0GV	4.50137	0	0.226328	1.1556	3.58477	7.2842	1.11145	high
TCGA-D1-A0ZS	0.405479	0	0.050321	1.38717	3.7491	6.8871	1.57921	high
TCGA-D1-A0ZP	2.49589	0	0	1.12397	4.01188	6.46621	2.16073	high
TCGA-A5-A3LP	1.24658	0	0	0.464436	4.00174	7.20832	2.56373	high
TCGA-E6-A1LX	1.94795	0	0	2.02156	3.15884	8.29987	0.982246	low
TCGA-QS-A5YQ	2.07945	0	0.0989784	0.85312	5.09535	7.3583	1.06103	high
TCGA-BS-A0U5	8.0411	0	1.05386	1.32464	4.11271	7.30412	0.113514	low
TCGA-AJ-A3EM	1.85479	0	0	1.19149	4.5564	7.60724	1.22916	high
TCGA-EO-A1Y8	2.46849	0	0.0597943	0.895386	5.07335	6.31784	1.56319	high
TCGA-AX-A05W	6.71233	0	0	0.794934	3.76223	7.7114	1.96862	high
TCGA-AP-A1DK	7.58082	0	0.194993	1.55255	3.80421	7.76365	0.763416	low
TCGA-BG-A0VV	2.22192	0	0.0616535	1.47241	4.4182	7.60244	0.941695	low
TCGA-BK-A4ZD	1.3863	0	0.0677578	1.78096	3.20519	7.09536	1.35544	high
TCGA-K6-A3WQ	1.09589	0	0.0305102	0.632892	4.28552	6.6301	2.32828	high
TCGA-DI-A2QU	2.59178	1	0.11969	0.531801	2.98194	7.25733	2.5666	high
TCGA-A5-A0G3	3.91233	0	0	0.66649	4.63647	6.76141	2.0986	high
TCGA-FI-A2EY	2.41096	1	0.0334435	0.29662	3.64039	7.35002	2.82771	high
TCGA-AP-A05H	3.79452	0	0	0.852298	5.15278	7.97464	1.10008	high
TCGA-B5-A5OE	2.91233	0	0.0387472	0.978337	5.06192	7.83145	1.00091	low
TCGA-D1-A103	1.83288	0	0.144924	1.31168	4.46915	6.75655	1.0713	high
TCGA-D1-A160	0.306849	0	0	1.52774	4.28938	8.05275	0.965874	low
TCGA-FI-A2EU	8.05753	0	0	0.877675	4.47228	7.40942	1.6142	high
TCGA-BG-A0MA	0.893151	1	0.0553544	1.52103	4.5131	7.34779	0.970813	low
TCGA-AX-A2H5	5.93699	0	0	1.48965	5.3847	7.52236	0.799381	low
TCGA-AX-A3G6	0.0219178	0	0	1.11427	4.70312	7.33019	1.32974	high
TCGA-SL-A6JA	0.0191781	0	0	1.33178	4.64941	8.30515	0.890452	low
TCGA-B5-A3FD	2.7589	0	0.254428	0.668044	4.87085	7.24582	0.907131	low
TCGA-AP-A05J	3.07397	0	0	0.486381	3.78215	7.21662	2.71882	high
TCGA-FI-A2CY	5.69863	0	0	1.0591	4.02196	6.21444	2.4119	high
TCGA-A5-A0GM	5.04384	0	0.295957	1.12852	4.30443	7.70745	0.659852	low
TCGA-AJ-A3BI	1.57534	0	0	0.407998	4.96161	9.01753	1.11723	high
TCGA-D1-A17C	0.0821918	0	0.0540232	1.56858	4.54956	8.10394	0.746506	low
TCGA-A5-A0GW	1.93425	0	0.0510561	1.17512	4.35298	8.34651	0.942606	low
TCGA-AX-A05U	2.47397	0	0.0720978	1.09056	4.00394	7.03932	1.56489	high
TCGA-A5-AB3J	0.90137	0	0.0530578	2.04102	4.02676	6.74306	1.01398	low
TCGA-BG-A0M6	1.83836	1	0	0.791117	4.58693	6.82778	1.9439	high
TCGA-B5-A1MS	8.52603	1	0	1.76828	3.95403	6.25359	1.60545	high
TCGA-D1-A17B	0.583562	0	0.158368	1.95964	4.59861	8.15728	0.446041	low
TCGA-EO-A3AY	1.43288	0	0	0.734082	6.73185	8.72946	0.552479	low
TCGA-BS-A0UL	6.79726	0	0.355497	1.5231	4.7191	7.43182	0.427421	low
TCGA-A5-A0GH	6.17534	0	0	2.15168	4.25586	8.35631	0.617573	low
TCGA-D1-A165	0.0547945	0	0.0546424	1.3172	4.77587	7.34291	1.00504	low
TCGA-D1-A1NU	1.10137	0	0.0545567	1.29651	4.61263	9.22777	0.612782	low
TCGA-AX-A1CR	1.92055	0	0.0640703	0.79991	3.59098	7.21492	2.06616	high
TCGA-B5-A0K6	5.35068	0	0	1.67312	4.7997	8.60302	0.633203	low
TCGA-AX-A3GB	1.20548	0	0	1.09199	3.82438	7.43058	1.75932	high
TCGA-AP-A1DO	2.60822	0	0	1.598	4.73489	8.03183	0.802227	low
TCGA-B5-A11J	4.53699	0	0	1.72011	4.51452	8.0808	0.792487	low
TCGA-B5-A11M	3.73151	0	0.376731	1.97687	4.09395	7.39176	0.388366	low
TCGA-AP-A1E1	3.82192	0	0	1.81077	4.44344	7.18762	1.00443	low
TCGA-EY-A3L3	1.49315	0	0	0.678842	3.54426	5.9769	3.80712	high
TCGA-BG-A0MU	1.69041	0	0	1.3794	4.12378	7.61041	1.27208	high
TCGA-SL-A6J9	0.00547945	0	0.0601522	0.55308	6.03818	7.53101	0.960792	low
TCGA-B5-A11R	6.43562	0	0.0294796	1.19429	4.61369	7.26402	1.2418	high
TCGA-AP-A05N	1.98904	1	0.100839	1.38768	4.23312	7.1407	1.10028	high
TCGA-AX-A1CP	3.03288	0	0.124838	1.64234	3.90541	7.51143	0.8936	low
TCGA-AX-A060	2.94521	0	0	1.11393	4.29377	8.40202	1.10923	high
TCGA-A5-A0GU	2.35616	0	0.0472572	1.56274	4.02403	6.50339	1.46579	high
TCGA-D1-A161	2.44384	0	0	1.56138	4.58423	7.60488	0.979688	low
TCGA-DF-A2L0	2.1589	1	0	0.656329	4.01191	8.64417	1.4866	high
TCGA-EY-A1GX	3.08767	1	0	1.59213	3.77953	7.56509	1.27757	high
TCGA-BG-A0MO	3.5863	0	0	1.36122	4.34445	8.1588	1.01334	low
TCGA-EY-A72D	0.490411	0	0.0246461	2.05205	4.56333	7.60334	0.696363	low
TCGA-QF-A5YT	3.32877	0	0.0287155	0.911133	4.48527	7.40987	1.47001	high
TCGA-EC-A1QX	0.613699	0	0	1.61249	4.3767	7.42027	1.07734	high
TCGA-B5-A0KB	2.25753	0	0.176486	1.61997	4.81461	8.2091	0.477519	low
TCGA-5S-A9Q8	0.857534	0	0	1.59847	4.3311	7.3016	1.1429	high
TCGA-BG-A0VT	2.03288	0	0.115432	1.58071	2.84157	7.48712	1.36762	high
TCGA-BS-A0U9	7.73973	0	0.173963	1.28866	6.10851	7.15621	0.516597	low
TCGA-D1-A3DG	0.356164	0	0	0.565193	5.09848	8.42123	1.16162	high
TCGA-BG-A2L7	1.67671	0	0.0758058	1.59607	4.53681	6.96033	0.984457	low
TCGA-AX-A2H4	2.50959	1	0	0.928733	4.2194	8.16207	1.36286	high
TCGA-PG-A916	1.43014	0	0	1.56585	4.43388	7.54621	1.04615	high
TCGA-DI-A2QT	1.03288	1	0.0312501	0.393337	3.76524	7.25684	2.64681	high
TCGA-AP-A0LI	8.14247	0	0.149672	1.32316	4.82684	8.59652	0.538441	low
TCGA-B5-A1MX	4.03562	0	0.0499174	1.97925	4.52227	7.99893	0.616249	low
TCGA-B5-A0JS	7.19726	0	0	1.33867	4.39195	8.51275	0.909301	low
TCGA-BS-A0V6	7.46575	0	0.0560364	0.905369	4.73776	7.68116	1.16943	high
TCGA-EY-A2OM	1.07671	0	0	1.71891	4.24254	6.95405	1.21668	high
TCGA-AX-A1CJ	6.11781	0	0.510936	0.950627	4.77039	7.782	0.364456	low
TCGA-EO-A3B0	1.49041	0	0.154689	1.83174	4.09223	7.44561	0.711977	low
TCGA-BS-A0TA	2.0274	1	0.282848	0.957894	5.16785	7.8796	0.534514	low
TCGA-B5-A0JR	4.74247	0	0	1.95863	3.02987	7.32618	1.42367	high
TCGA-AJ-A3BG	1.50685	0	0	1.85127	4.35583	8.29957	0.724979	low
TCGA-A5-A0G1	8.90685	1	0	1.32078	5.5857	7.96464	0.723144	low
TCGA-AJ-A5DV	1.86027	0	0.0606571	1.69204	4.2036	6.97121	1.07636	high
TCGA-QS-A5YR	1.96986	0	0.24268	1.14582	5.67662	8.25261	0.397182	low
TCGA-EY-A2OQ	1.35616	0	0.0593266	1.15431	4.74298	7.38871	1.09115	high
TCGA-D1-A3DA	1.32329	0	0.287512	1.56698	4.25063	6.88319	0.677137	low
TCGA-AJ-A23O	0.854795	1	0.421088	2.05008	4.44441	7.70732	0.270212	low
TCGA-D1-A16R	0.0575342	0	0.10975	1.74555	4.25594	7.54138	0.767776	low
TCGA-2E-A9G8	3.42192	0	0.0320515	0.70509	5.00093	6.54286	1.79187	high
TCGA-D1-A1O5	1.25479	0	0.263073	1.08567	2.70012	6.79013	1.65592	high
TCGA-AP-A0L9	10.4521	0	0	1.0753	3.83525	7.73433	1.61685	high
TCGA-EY-A1GV	1.31781	0	0.153926	0.584575	5.31225	7.24003	1.04815	high
TCGA-AJ-A3IA	1.73425	0	0	0.951698	4.54976	7.14833	1.62728	high
TCGA-AJ-A3NC	1.68767	0	0	1.69693	3.73359	6.11898	1.87777	high
TCGA-BG-A0M2	1.74521	0	0.25524	1.27896	4.30336	7.09269	0.800582	low
TCGA-BG-A0MH	5.28767	0	0.416329	1.09573	4.6153	8.11771	0.400782	low
TCGA-DI-A1NN	2.94795	0	0	0.80052	3.83674	7.39576	2.10233	high
TCGA-B5-A0K8	2.32055	0	0.0542459	0.785712	4.3776	7.11049	1.68757	high
TCGA-EY-A1GH	1.94521	0	0	1.65856	3.6925	6.8078	1.58581	high
TCGA-B5-A1MV	4.28767	0	0.04984	1.71111	4.06613	7.13781	1.0889	high
TCGA-EY-A1GQ	1.49041	0	0.326272	1.60702	4.16562	8.44969	0.388413	low
TCGA-D1-A168	3.00822	0	0	1.3193	3.96566	8.19313	1.16842	high
TCGA-A5-A0GI	7.34795	0	0.0580265	1.44112	4.49496	7.92866	0.855465	low
TCGA-JU-AAVI	1.47945	1	0	0.790211	4.74876	8.0615	1.27446	high
TCGA-BK-A0CB	2.99178	0	0	1.15612	4.55331	7.88155	1.15766	high
TCGA-D1-A17D	2.53699	0	0.457761	1.37382	4.46111	8.79323	0.265053	low
TCGA-BG-A0MC	3.46027	0	0.48589	0.769094	4.97237	8.457	0.329096	low
TCGA-AP-A0LO	2.78356	1	0	0.955892	3.47358	8.13521	1.73924	high
TCGA-D1-A16V	0.328767	1	0.0546578	1.05885	5.04631	7.85325	0.917405	low
TCGA-AX-A2HK	0.246575	1	0.0889573	0.719276	3.65875	6.06464	2.81076	high
TCGA-EY-A1G7	0.517808	1	0.0566068	1.23375	3.36278	6.98752	1.88276	high
TCGA-BG-A0M7	5.30685	0	0	1.87477	4.94789	7.95601	0.648613	low
TCGA-BG-A186	1.14795	0	0.118853	1.75369	3.79052	7.10811	0.995411	low
TCGA-B5-A3FA	8.02466	0	0	1.58139	4.81509	7.4229	0.945543	low
TCGA-EY-A1GD	4.49041	0	0	1.95635	3.81779	6.83688	1.26425	high
TCGA-A5-A2K2	9.84932	0	0	0.861409	4.9413	6.95543	1.59279	high
TCGA-EY-A548	1.17808	0	0.0703906	1.22106	4.35388	6.9337	1.33416	high
TCGA-BK-A0C9	2.99178	0	0.194499	1.28233	4.86782	8.82986	0.455367	low
TCGA-AX-A1CN	3.13151	0	0.103772	1.83268	2.64444	5.92347	2.06611	high
TCGA-A5-A2K5	2.06027	0	0	1.2158	4.0903	8.20637	1.18609	high
TCGA-A5-A3LO	2.12603	0	0	2.20962	5.04399	6.30146	0.84429	low
TCGA-AP-A052	1.83288	1	0	1.16784	4.66759	7.30422	1.31407	high
TCGA-AX-A1CK	6.68767	0	0.0642547	1.2757	4.54977	7.87542	0.92663	low
TCGA-DI-A2QY	9.17534	1	0.0926663	0.751614	5.0622	7.37575	1.15066	high
TCGA-D1-A1NY	1.40548	0	0	1.47213	4.68101	7.43778	1.05052	high
TCGA-A5-A0GD	9.37808	1	0	1.2871	4.85849	7.8067	0.988487	low
TCGA-B5-A11S	6.10685	0	0.0572367	1.67342	4.48881	6.81326	1.04459	high
TCGA-BS-A0TJ	5.66575	0	0	1.22647	3.84579	7.78091	1.45334	high
TCGA-FI-A2F4	6.10959	0	0	1.81229	4.74583	7.41443	0.846826	low
TCGA-SJ-A6ZI	1.1726	0	0.0843129	1.75044	4.76214	7.16795	0.766992	low
TCGA-EO-A3KX	1.21096	0	0.0332708	1.49736	4.139	7.40167	1.15941	high
TCGA-B5-A11O	7.14795	0	0.298905	1.45755	4.68293	7.81176	0.46031	low
TCGA-AP-A0LV	2.09041	0	0.262516	1.33324	4.15789	7.65189	0.677262	low
TCGA-BG-A0RY	1.28493	0	0.116336	1.31644	3.75711	7.01025	1.34964	high
TCGA-AX-A3G4	0.0246575	0	0.293596	0.948878	3.96499	7.0361	1.01089	low
TCGA-AX-A1CI	7.12329	0	0.122345	1.28933	3.53261	7.50255	1.25894	high
TCGA-D1-A17F	0.106849	0	0.174185	1.00297	4.38351	8.00011	0.850641	low
TCGA-BS-A0TC	7.12877	0	0	1.13469	4.68639	8.26731	0.999016	low
TCGA-A5-A0GN	5.04384	0	0.078138	0.956062	4.23893	7.4637	1.3588	high
TCGA-A5-A0R6	3.1589	0	0.28663	0.612134	4.97361	6.83351	0.947504	low
TCGA-4E-A92E	0.0356164	0	0.0304358	1.82336	3.94676	5.78011	1.66722	high
TCGA-B5-A11G	9.44658	0	0.135786	1.12869	4.90463	8.21064	0.682489	low
TCGA-B5-A3F9	9.68767	0	0.0646693	1.07655	4.39164	6.88968	1.47363	high
TCGA-BG-A0VX	2.85753	0	0.0583482	1.05324	4.30931	7.29184	1.38343	high
TCGA-EO-A3AU	2.20274	0	0	1.35052	4.29804	6.97684	1.47382	high
TCGA-B5-A11N	5.13973	0	0.063055	1.3919	4.36247	7.43778	1.05335	high
TCGA-AX-A0J1	6.44932	0	0	1.58062	3.8961	7.98677	1.09044	high
TCGA-AX-A2HC	2.86027	0	0.0896404	1.87583	3.91139	7.49444	0.850275	low
TCGA-B5-A11Z	1.44658	0	0.218852	1.84903	3.25172	6.86075	0.954597	low
TCGA-D1-A16D	3.12603	0	0	1.71758	4.38025	7.58462	0.962987	low
TCGA-BG-A18B	1.28767	0	0	1.79655	4.05757	7.78253	0.966215	low
TCGA-BS-A0TG	6.49589	0	0	0.770283	4.35294	7.5145	1.73522	high
TCGA-A5-A1OG	2.66575	1	0.0594005	0.945999	4.62443	6.74207	1.55717	high
TCGA-A5-A0GR	3.06849	0	0.082109	1.29783	4.51949	7.01636	1.14357	high
TCGA-AP-A0LD	9.83288	0	0.0521647	1.0605	5.33008	8.84427	0.62335	low
TCGA-D1-A17T	0.194521	0	0.056023	1.29331	4.63073	7.68844	0.962441	low
TCGA-B5-A1MW	1.22466	0	0.0494519	1.74242	2.64346	6.44085	2.12975	high
TCGA-B5-A11Q	2.67397	0	0.0782427	1.05997	4.13995	8.34014	1.01717	low
TCGA-AP-A1DV	0.558904	0	0.106987	1.50591	3.39192	7.00999	1.39663	high
TCGA-AX-A2HA	6.78082	0	0.325464	0.868595	4.0381	6.97861	0.974058	low
TCGA-B5-A11P	2.26027	0	0	1.32205	4.71854	6.98564	1.29696	high
TCGA-EY-A1GL	2.77808	0	0.0817921	1.09458	2.93836	6.18853	2.81711	high
TCGA-BS-A0TD	6.51781	0	0.14638	0.984229	4.52545	8.78536	0.69365	low
TCGA-D1-A0ZR	0.0465753	0	0	1.68732	4.41639	7.73287	0.926536	low
TCGA-D1-A102	0.369863	0	0.0496326	1.72883	4.2857	6.70671	1.13846	high
TCGA-5B-A90C	3.05753	0	0	1.44762	4.07822	6.55905	1.69801	high
TCGA-BS-A0U7	2.56164	1	0.113219	1.76363	3.93357	8.05907	0.719736	low
TCGA-BS-A0VI	7.24932	0	0	0.924783	3.90807	8.25166	1.47746	high
TCGA-A5-A1OH	1.47671	0	0.0234727	0.944902	3.36476	6.2687	2.99474	high
TCGA-KP-A3W0	1.10685	0	0	1.07251	4.96938	5.93192	1.8905	high
TCGA-AX-A064	4.15616	0	0	1.48686	4.33447	7.71621	1.07741	high
TCGA-D1-A162	3.13699	0	0.118391	1.89912	4.02175	7.03468	0.864643	low
TCGA-AX-A3G3	0.115068	0	0	0.676067	5.67661	6.22429	1.72393	high
TCGA-AP-A0L8	4.06575	1	0	1.13064	3.5655	7.58487	1.79234	high
TCGA-FI-A2CX	5.56438	0	0	1.46738	4.6664	7.78106	0.955624	low
TCGA-EY-A54A	1.22466	0	0	1.11756	4.03173	6.20114	2.33171	high
TCGA-AX-A1CA	2.66849	0	0.745217	0.758194	4.82679	7.80855	0.225746	low
TCGA-AX-A3FX	3.65205	1	0.0340769	0.710467	5.31073	8.1075	1.0038	low
TCGA-D1-A17Q	0.147945	0	0.0520081	1.81638	4.86414	8.42828	0.529074	low
TCGA-AX-A2HF	2.32329	0	0.0490158	0.84908	2.99745	6.82421	2.85773	high
TCGA-EO-A3KW	1.36164	0	0	0.390124	4.52494	7.53202	2.03814	high
TCGA-EO-A1Y5	0.909589	0	0	0.564184	4.63326	6.92672	2.12416	high
TCGA-EY-A1GI	1.94521	0	0.067614	1.58758	3.45158	6.46898	1.68572	high
TCGA-D1-A16O	2.80274	0	0.057541	1.44572	3.78873	7.88786	1.09749	high
TCGA-PG-A917	0.580822	0	0	1.55207	4.61757	6.89953	1.20219	high
TCGA-EY-A2OP	1.38082	0	0.0324223	1.70385	4.40128	6.73758	1.14765	high
TCGA-BS-A0U8	8.11781	0	0.509056	1.21346	4.08529	8.01959	0.36812	low
TCGA-DI-A1NO	0.780822	1	0.0580683	0.81904	4.43673	7.32769	1.50628	high
TCGA-E6-A1LZ	6.59178	0	0	1.0161	4.50087	7.54126	1.41654	high
TCGA-AJ-A2QL	1.64932	0	0.0689577	1.37727	3.79058	6.79483	1.53925	high
TCGA-EO-A3KU	1.16986	0	0	0.664137	3.71627	6.19243	3.3979	high
TCGA-AJ-A3BF	1.50959	0	0.0331988	1.4397	4.14749	6.71302	1.46913	high
TCGA-BG-A0YU	1.23562	0	0.588298	1.44172	3.36173	7.72902	0.370011	low
TCGA-A5-A0GG	10.3068	0	0.111541	1.41592	4.96701	8.54054	0.542059	low
TCGA-A5-A1OJ	2.75616	0	0.0563841	1.25821	4.08961	7.7273	1.16497	high
TCGA-D1-A175	0.553425	0	0.203572	1.87502	4.19109	7.27913	0.626908	low
TCGA-EO-A3AZ	1.72603	0	0	0.792764	5.91207	7.73394	0.947324	low
TCGA-AX-A3G7	0.0246575	0	0.111476	0.845776	4.32342	6.25442	1.86528	high
TCGA-BG-A0LW	1.55068	0	0	1.61023	3.84353	6.95553	1.48368	high
TCGA-AX-A3FS	0.0191781	0	0.0730023	1.49197	2.93095	6.5873	2.02605	high
TCGA-AP-A1DR	3.64932	0	0	1.23569	4.78896	8.10331	0.954788	low
TCGA-BG-A0MK	3.60822	1	0	1.49642	4.52562	7.83819	0.968492	low
TCGA-BS-A0V7	5.29863	0	1.12119	1.03331	5.2064	8.12166	0.0620534	low
TCGA-D1-A1O8	0.328767	1	0	2.17726	4.19858	7.19011	0.878283	low
TCGA-B5-A1MR	18.7918	0	0	2.07109	3.71763	9.00688	0.6397	low
TCGA-AX-A05Z	5.9589	0	0	0.88236	4.88757	8.49576	1.01181	low
TCGA-D1-A16Q	0.887671	0	0.292352	1.18477	5.0563	7.83947	0.480222	low
TCGA-AX-A1C8	2.12603	0	0.0591111	0.599161	3.97024	7.73365	1.77399	high
TCGA-AX-A2HH	1.47945	0	0	1.8458	3.53104	6.17028	1.81372	high
TCGA-EY-A1GT	1.34247	0	0.146841	1.859	4.26997	7.33584	0.694809	low
TCGA-BS-A0UT	6.06027	0	0	1.55093	3.68607	7.58158	1.34434	high
TCGA-AX-A062	3.83288	0	0.364708	1.5192	3.12199	7.07261	0.799789	low
TCGA-AX-A06B	5.63836	0	0.194209	1.03696	4.11403	7.31338	1.06794	high
TCGA-B5-A0JT	3.59452	0	0.108649	2.43593	4.7576	7.14125	0.487326	low
TCGA-AJ-A3OJ	1.27945	0	0.06618	1.18688	4.34362	7.97237	1.0123	low
TCGA-FI-A2F8	2.55616	0	0.120467	0.895381	4.51949	7.6291	1.1009	high
TCGA-AP-A0LT	4.10137	0	0	1.75094	4.9178	9.01532	0.513889	low
TCGA-AJ-A3BK	2.82466	0	0.0615585	1.00779	6.25171	7.86837	0.616111	low
TCGA-AP-A0LG	5.52055	0	0	1.69568	4.28632	7.57309	1.01041	low
TCGA-D1-A101	0.145205	0	0.0884946	1.47235	4.62088	7.33684	0.892225	low
TCGA-KP-A3W1	0.789041	0	0.0274226	0.452133	5.72122	6.81745	1.51962	high
TCGA-D1-A2G0	4.06575	0	0.0687218	0.567388	3.94126	7.92656	1.68372	high
TCGA-BS-A0UA	9.57534	0	0.189778	1.7887	4.02362	7.86594	0.60577	low
TCGA-AX-A2H8	5.09863	0	0.0645587	1.476	4.04959	6.3306	1.54451	high
TCGA-DI-A1BY	3.05205	0	0	1.19792	4.3233	7.74722	1.27061	high
TCGA-AJ-A23M	1.68767	1	0.0572406	1.21466	3.43512	7.92736	1.40165	high
TCGA-D1-A16Y	1.45753	0	0.152377	1.1795	4.58159	7.96033	0.764709	low

## Sheet: clinical
id	age	stage	grade
TCGA-4E-A92E	54	Stage I	G1
TCGA-D1-A16R	39	Stage I	G1
TCGA-D1-A17C	78	Stage I	G1
TCGA-D1-A1O7	60	Stage I	G1
TCGA-D1-A1NS	53	Stage I	G1
TCGA-AJ-A8CT	58	Stage I	G1
TCGA-BK-A56F	75	Stage I	G1
TCGA-BG-A18A	74	Stage I	G1
TCGA-SJ-A6ZI	64	Stage I	G1
TCGA-EY-A548	83	Stage I	G1
TCGA-BG-A0YU	37	Stage I	G1
TCGA-D1-A1O5	61	Stage I	G1
TCGA-BG-A0VW	77	Stage I	G1
TCGA-D1-A0ZN	60	Stage I	G1
TCGA-B5-A11Z	61	Stage I	G1
TCGA-D1-A16Y	56	Stage I	G1
TCGA-D1-A1NZ	60	Stage I	G1
TCGA-B5-A11Y	59	Stage I	G1
TCGA-EY-A1GP	54	Stage I	G1
TCGA-BG-A0M0	66	Stage I	G1
TCGA-B5-A11V	64	Stage I	G1
TCGA-D1-A0ZO	75	Stage I	G1
TCGA-AP-A05P	54	Stage I	G1
TCGA-D1-A103	87	Stage I	G1
TCGA-AP-A05N	58	Stage I	G1
TCGA-D1-A17S	59	Stage I	G1
TCGA-EY-A1GE	67	Stage I	G1
TCGA-AP-A0LV	39	Stage I	G1
TCGA-D1-A17L	81	Stage I	G1
TCGA-BG-A0VV	53	Stage I	G1
TCGA-D1-A17H	61	Stage I	G1
TCGA-A5-A0GU	58	Stage I	G1
TCGA-D1-A161	78	Stage I	G1
TCGA-AX-A05U	56	Stage I	G1
TCGA-AX-A05T	82	Stage I	G1
TCGA-D1-A16O	44	Stage I	G1
TCGA-BG-A0VX	58	Stage I	G1
TCGA-BK-A0C9	57	Stage I	G1
TCGA-B5-A0K1	69	Stage I	G1
TCGA-D1-A16E	73	Stage I	G1
TCGA-D1-A162	69	Stage I	G1
TCGA-BG-A0MC	74	Stage I	G1
TCGA-BG-A0MO	63	Stage I	G1
TCGA-B5-A11M	43	Stage I	G1
TCGA-AX-A062	53	Stage I	G1
TCGA-A5-A0GP	58	Stage I	G1
TCGA-AP-A0LJ	42	Stage I	G1
TCGA-AP-A1DM	60	Stage I	G1
TCGA-BG-A0MG	73	Stage I	G1
TCGA-B5-A0K0	48	Stage I	G1
TCGA-B5-A1MZ	54	Stage I	G1
TCGA-EY-A1GD	51	Stage I	G1
TCGA-A5-A0GV	67	Stage I	G1
TCGA-BG-A0W2	57	Stage I	G1
TCGA-BS-A0V4	56	Stage I	G1
TCGA-BG-A0MQ	71	Stage I	G1
TCGA-A5-A0GM	53	Stage I	G1
TCGA-A5-A0GN	65	Stage I	G1
TCGA-AX-A06L	63	Stage I	G1
TCGA-AP-A0LP	76	Stage I	G1
TCGA-B5-A11N	69	Stage I	G1
TCGA-B5-A0K7	64	Stage I	G1
TCGA-BS-A0V7	48	Stage I	G1
TCGA-B5-A0K6	58	Stage I	G1
TCGA-A5-A0GQ	76	Stage I	G1
TCGA-BS-A0TD	65	Stage I	G1
TCGA-BS-A0UL	54	Stage I	G1
TCGA-BS-A0UJ	68	Stage I	G1
TCGA-AP-A0LN	56	Stage I	G1
TCGA-AP-A0LL	56	Stage I	G1
TCGA-AX-A1CI	61	Stage I	G1
TCGA-BS-A0TC	69	Stage I	G1
TCGA-B5-A11O	62	Stage I	G1
TCGA-B5-A0JS	54	Stage I	G1
TCGA-BS-A0UM	64	Stage I	G1
TCGA-AX-A05Y	57	Stage I	G1
TCGA-BS-A0V6	55	Stage I	G1
TCGA-BS-A0U5	76	Stage I	G1
TCGA-B5-A11G	71	Stage I	G1
TCGA-BS-A0UA	68	Stage I	G1
TCGA-A5-A0GG	76	Stage I	G1
TCGA-KJ-A3U4	55	Stage I	G1
TCGA-D1-A17M	56	Stage II	G1
TCGA-B5-A0K9	88	Stage II	G1
TCGA-AJ-A6NU	64	Stage II	G1
TCGA-QF-A5YT	57	Stage II	G1
TCGA-AX-A05W	60	Stage II	G1
TCGA-D1-A165	64	Stage III	G1
TCGA-EY-A1GT	68	Stage III	G1
TCGA-B5-A121	57	Stage III	G1
TCGA-BG-A0MU	78	Stage III	G1
TCGA-QS-A5YQ	55	Stage III	G1
TCGA-AX-A06H	60	Stage III	G1
TCGA-D1-A15W	58	Stage III	G1
TCGA-B5-A11Q	64	Stage III	G1
TCGA-B5-A0JT	63	Stage III	G1
TCGA-BG-A0VZ	58	Stage III	G1
TCGA-B5-A0K2	54	Stage III	G1
TCGA-BS-A0U8	55	Stage III	G1
TCGA-AJ-A8CW	64	Stage I	G2
TCGA-D1-A0ZR	57	Stage I	G2
TCGA-D1-A17F	68	Stage I	G2
TCGA-D1-A17N	46	Stage I	G2
TCGA-D1-A101	60	Stage I	G2
TCGA-D1-A17Q	54	Stage I	G2
TCGA-D1-A15Z	72	Stage I	G2
TCGA-D1-A17T	67	Stage I	G2
TCGA-D1-A16F	60	Stage I	G2
TCGA-D1-A16X	54	Stage I	G2
TCGA-D1-A160	70	Stage I	G2
TCGA-D1-A102	49	Stage I	G2
TCGA-PG-A917	74	Stage I	G2
TCGA-D1-A17B	69	Stage I	G2
TCGA-BK-A6W4	62	Stage I	G2
TCGA-D1-A17R	58	Stage I	G2
TCGA-A5-A7WJ	64	Stage I	G2
TCGA-AJ-A5DW	56	Stage I	G2
TCGA-AX-A1C4	52	Stage I	G2
TCGA-BG-A187	65	Stage I	G2
TCGA-BG-A0RY	68	Stage I	G2
TCGA-BG-A18B	53	Stage I	G2
TCGA-BG-A18C	72	Stage I	G2
TCGA-D1-A167	70	Stage I	G2
TCGA-EC-A1NJ	73	Stage I	G2
TCGA-PG-A916	70	Stage I	G2
TCGA-A5-A0R7	55	Stage I	G2
TCGA-D1-A177	70	Stage I	G2
TCGA-SJ-A6ZJ	61	Stage I	G2
TCGA-BG-A0LW	47	Stage I	G2
TCGA-B5-A11W	61	Stage I	G2
TCGA-A5-A0R8	81	Stage I	G2
TCGA-BG-A0LX	57	Stage I	G2
TCGA-BG-A0M2	62	Stage I	G2
TCGA-BG-A0MT	64	Stage I	G2
TCGA-EY-A1GH	70	Stage I	G2
TCGA-EY-A1GI	52	Stage I	G2
TCGA-BG-A0MI	83	Stage I	G2
TCGA-D1-A0ZV	58	Stage I	G2
TCGA-DI-A1C3	38	Stage I	G2
TCGA-A5-A0R9	51	Stage I	G2
TCGA-BK-A13C	47	Stage I	G2
TCGA-AX-A1C9	73	Stage I	G2
TCGA-EY-A1GF	75	Stage I	G2
TCGA-D1-A17K	74	Stage I	G2
TCGA-D1-A0ZU	34	Stage I	G2
TCGA-A5-A0VO	64	Stage I	G2
TCGA-A5-A0RA	68	Stage I	G2
TCGA-D1-A176	67	Stage I	G2
TCGA-BS-A0U7	63	Stage I	G2
TCGA-AP-A1DO	62	Stage I	G2
TCGA-EY-A1GU	66	Stage I	G2
TCGA-A5-A1OJ	31	Stage I	G2
TCGA-AP-A0LO	45	Stage I	G2
TCGA-AJ-A8CV	58	Stage I	G2
TCGA-BG-A0M3	74	Stage I	G2
TCGA-AP-A1DP	70	Stage I	G2
TCGA-D1-A16B	64	Stage I	G2
TCGA-5B-A90C	69	Stage I	G2
TCGA-A5-A0GR	69	Stage I	G2
TCGA-D1-A16D	49	Stage I	G2
TCGA-AX-A0J0	47	Stage I	G2
TCGA-AP-A1E1	74	Stage I	G2
TCGA-AX-A0IS	52	Stage I	G2
TCGA-AP-A1E4	54	Stage I	G2
TCGA-B5-A1MV	84	Stage I	G2
TCGA-B5-A11J	64	Stage I	G2
TCGA-B5-A0K4	51	Stage I	G2
TCGA-B5-A0JU	57	Stage I	G2
TCGA-BG-A0MH	61	Stage I	G2
TCGA-A5-A0GJ	44	Stage I	G2
TCGA-BS-A0WQ	55	Stage I	G2
TCGA-A5-A0GX	53	Stage I	G2
TCGA-B5-A11S	63	Stage I	G2
TCGA-AX-A1CJ	59	Stage I	G2
TCGA-B5-A11L	71	Stage I	G2
TCGA-BG-A0M9	73	Stage I	G2
TCGA-AX-A0J1	80	Stage I	G2
TCGA-AX-A063	63	Stage I	G2
TCGA-AX-A1CK	58	Stage I	G2
TCGA-AP-A0LQ	59	Stage I	G2
TCGA-B5-A0JV	63	Stage I	G2
TCGA-A5-A0GI	63	Stage I	G2
TCGA-AP-A0LS	63	Stage I	G2
TCGA-A5-A0GE	38	Stage I	G2
TCGA-A5-A0GD	75	Stage I	G2
TCGA-B5-A11F	55	Stage I	G2
TCGA-AX-A3G6	67	Stage I	G2
TCGA-BG-A0W1	89	Stage II	G2
TCGA-EY-A1G7	86	Stage II	G2
TCGA-BK-A6W3	34	Stage II	G2
TCGA-D1-A16Q	54	Stage II	G2
TCGA-A5-AB3J	52	Stage II	G2
TCGA-D1-A16J	61	Stage II	G2
TCGA-EY-A1GL	51	Stage II	G2
TCGA-DI-A1BY	63	Stage II	G2
TCGA-AP-A0LT	57	Stage II	G2
TCGA-AX-A064	81	Stage II	G2
TCGA-BS-A0UT	62	Stage II	G2
TCGA-BS-A0V8	68	Stage II	G2
TCGA-QF-A5YS	57	Stage II	G2
TCGA-5S-A9Q8	51	Stage III	G2
TCGA-AX-A06D	82	Stage III	G2
TCGA-BG-A186	61	Stage III	G2
TCGA-QS-A744	86	Stage III	G2
TCGA-EY-A1GO	65	Stage III	G2
TCGA-EY-A1H0	57	Stage III	G2
TCGA-D1-A17U	53	Stage III	G2
TCGA-QS-A5YR	61	Stage III	G2
TCGA-BG-A0VT	56	Stage III	G2
TCGA-D1-A163	50	Stage III	G2
TCGA-BK-A0CB	60	Stage III	G2
TCGA-EY-A1GX	76	Stage III	G2
TCGA-2E-A9G8	59	Stage III	G2
TCGA-AP-A1DR	59	Stage III	G2
TCGA-AP-A1E0	40	Stage III	G2
TCGA-BG-A0M7	60	Stage III	G2
TCGA-AX-A05Z	37	Stage III	G2
TCGA-BS-A0TG	60	Stage III	G2
TCGA-B5-A11H	67	Stage III	G2
TCGA-D1-A169	63	Stage IV	G2
TCGA-SL-A6J9	73	Stage I	G3
TCGA-AX-A3FT	64	Stage I	G3
TCGA-AX-A3FS	82	Stage I	G3
TCGA-SL-A6JA	77	Stage I	G3
TCGA-AX-A3FW	66	Stage I	G3
TCGA-AX-A3G8	76	Stage I	G3
TCGA-H5-A2HR	71	Stage I	G3
TCGA-BG-A221	84	Stage I	G3
TCGA-D1-A1O0	77	Stage I	G3
TCGA-D1-A0ZS	54	Stage I	G3
TCGA-D1-A175	48	Stage I	G3
TCGA-EC-A1QX	71	Stage I	G3
TCGA-BG-A222	49	Stage I	G3
TCGA-AJ-A23O	69	Stage I	G3
TCGA-BG-A0MA	60	Stage I	G3
TCGA-AP-A05O	68	Stage I	G3
TCGA-EY-A2OM	55	Stage I	G3
TCGA-BG-A220	69	Stage I	G3
TCGA-B5-A3FH	74	Stage I	G3
TCGA-AX-A3GB	73	Stage I	G3
TCGA-EO-A3KX	80	Stage I	G3
TCGA-AJ-A3EK	53	Stage I	G3
TCGA-B5-A1MW	55	Stage I	G3
TCGA-EY-A1G8	83	Stage I	G3
TCGA-A5-A0VQ	62	Stage I	G3
TCGA-EY-A2OQ	61	Stage I	G3
TCGA-DI-A0WH	64	Stage I	G3
TCGA-EY-A2OP	63	Stage I	G3
TCGA-BK-A4ZD	42	Stage I	G3
TCGA-D1-A1NY	67	Stage I	G3
TCGA-EY-A5W2	72	Stage I	G3
TCGA-EO-A3AY	58	Stage I	G3
TCGA-EY-A1GR	67	Stage I	G3
TCGA-AX-A2HH	60	Stage I	G3
TCGA-EY-A1GQ	76	Stage I	G3
TCGA-EY-A547	75	Stage I	G3
TCGA-D1-A3DH	71	Stage I	G3
TCGA-EY-A215	60	Stage I	G3
TCGA-AJ-A3BI	67	Stage I	G3
TCGA-D1-A174	51	Stage I	G3
TCGA-EY-A549	78	Stage I	G3
TCGA-BG-A2L7	68	Stage I	G3
TCGA-AJ-A3NC	63	Stage I	G3
TCGA-AX-A3G1	84	Stage I	G3
TCGA-AJ-A3NE	46	Stage I	G3
TCGA-AJ-A2QK	65	Stage I	G3
TCGA-AJ-A3EM	69	Stage I	G3
TCGA-AJ-A5DV	65	Stage I	G3
TCGA-AJ-A3EL	47	Stage I	G3
TCGA-EY-A1GK	74	Stage I	G3
TCGA-A5-A0GW	46	Stage I	G3
TCGA-E6-A1LX	40	Stage I	G3
TCGA-BG-A2AE	57	Stage I	G3
TCGA-EY-A1GJ	73	Stage I	G3
TCGA-A5-A2K5	76	Stage I	G3
TCGA-EO-A3L0	76	Stage I	G3
TCGA-FI-A2D6	74	Stage I	G3
TCGA-AX-A2H7	87	Stage I	G3
TCGA-A5-A3LO	64	Stage I	G3
TCGA-B5-A0KB	62	Stage I	G3
TCGA-B5-A11P	87	Stage I	G3
TCGA-DF-A2KZ	87	Stage I	G3
TCGA-B5-A0K3	62	Stage I	G3
TCGA-AX-A06J	71	Stage I	G3
TCGA-D1-A17D	58	Stage I	G3
TCGA-AX-A2HJ	35	Stage I	G3
TCGA-DF-A2KV	55	Stage I	G3
TCGA-BK-A139	74	Stage I	G3
TCGA-AX-A2IN	63	Stage I	G3
TCGA-BK-A13B	58	Stage I	G3
TCGA-A5-A0GB	65	Stage I	G3
TCGA-B5-A3FD	70	Stage I	G3
TCGA-AJ-A3BK	68	Stage I	G3
TCGA-AX-A1CE	60	Stage I	G3
TCGA-AJ-A2QO	85	Stage I	G3
TCGA-EO-A3AS	86	Stage I	G3
TCGA-AX-A060	77	Stage I	G3
TCGA-D1-A168	67	Stage I	G3
TCGA-AX-A2HG	56	Stage I	G3
TCGA-FI-A2D0	55	Stage I	G3
TCGA-A5-A0VP	74	Stage I	G3
TCGA-AX-A0IZ	53	Stage I	G3
TCGA-E6-A2P9	65	Stage I	G3
TCGA-EO-A22U	83	Stage I	G3
TCGA-D1-A2G5	50	Stage I	G3
TCGA-AP-A059	69	Stage I	G3
TCGA-B5-A1MX	47	Stage I	G3
TCGA-EO-A1Y7	65	Stage I	G3
TCGA-EO-A22Y	68	Stage I	G3
TCGA-EY-A1GC	62	Stage I	G3
TCGA-B5-A0JR	73	Stage I	G3
TCGA-B5-A0JX	62	Stage I	G3
TCGA-FI-A2F9	79	Stage I	G3
TCGA-AP-A1DH	62	Stage I	G3
TCGA-B5-A11E	53	Stage I	G3
TCGA-AX-A2H8	64	Stage I	G3
TCGA-EO-A22S	58	Stage I	G3
TCGA-EO-A22R	56	Stage I	G3
TCGA-BS-A0TI	64	Stage I	G3
TCGA-AP-A0LG	54	Stage I	G3
TCGA-BG-A0M8	50	Stage I	G3
TCGA-FI-A2CX	82	Stage I	G3
TCGA-BS-A0TJ	59	Stage I	G3
TCGA-BG-A0M4	60	Stage I	G3
TCGA-DF-A2KS	69	Stage I	G3
TCGA-FI-A2F4	64	Stage I	G3
TCGA-A5-A0GH	57	Stage I	G3
TCGA-B5-A3FB	73	Stage I	G3
TCGA-AX-A2HA	35	Stage I	G3
TCGA-A5-A0G9	79	Stage I	G3
TCGA-BS-A0UF	65	Stage I	G3
TCGA-AP-A1DK	53	Stage I	G3
TCGA-B5-A3FA	73	Stage I	G3
TCGA-AP-A0LE	57	Stage I	G3
TCGA-B5-A3F9	56	Stage I	G3
TCGA-AP-A0LD	63	Stage I	G3
TCGA-AP-A051	69	Stage I	G3
TCGA-AJ-A3BG	65	Stage I	G3
TCGA-A5-A7WK	71	Stage I	G3
TCGA-EO-A3AZ	80	Stage I	G3
TCGA-D1-A0ZZ	80	Stage I	G3
TCGA-EY-A2OO	56	Stage I	G3
TCGA-AP-A0LH	60	Stage I	G3
TCGA-D1-A2G0	70	Stage I	G3
TCGA-FI-A2CY	60	Stage I	G3
TCGA-FI-A2D2	66	Stage I	G3
TCGA-AJ-A3NH	90	Stage I	G3
TCGA-PG-A915	60	Stage I	G3
TCGA-KP-A3W1	76	Stage I	G3
TCGA-PG-A914	73	Stage I	G3
TCGA-D1-A1NU	74	Stage I	G3
TCGA-KP-A3W0	72	Stage I	G3
TCGA-A5-A3LP	74	Stage I	G3
TCGA-PG-A6IB	68	Stage I	G3
TCGA-AJ-A3OK	73	Stage I	G3
TCGA-EO-A3KW	72	Stage I	G3
TCGA-AJ-A3TW	78	Stage I	G3
TCGA-D1-A3JP	61	Stage I	G3
TCGA-EO-A3B1	63	Stage I	G3
TCGA-EY-A3L3	82	Stage I	G3
TCGA-AJ-A3IA	77	Stage I	G3
TCGA-AX-A1CC	65	Stage I	G3
TCGA-KP-A3W3	72	Stage I	G3
TCGA-E6-A8L9	61	Stage I	G3
TCGA-B5-A0K8	71	Stage I	G3
TCGA-AX-A2HF	67	Stage I	G3
TCGA-EO-A1Y8	87	Stage I	G3
TCGA-AX-A1CA	70	Stage I	G3
TCGA-AX-A1C7	77	Stage I	G3
TCGA-AX-A1CP	84	Stage I	G3
TCGA-A5-A0G5	73	Stage I	G3
TCGA-PG-A7D5	62	Stage I	G3
TCGA-D1-A15V	68	Stage I	G3
TCGA-AP-A05H	75	Stage I	G3
TCGA-EO-A2CG	69	Stage I	G3
TCGA-D1-A2G7	65	Stage I	G3
TCGA-A5-A2K3	68	Stage I	G3
TCGA-E6-A1LZ	76	Stage I	G3
TCGA-FI-A2EU	68	Stage I	G3
TCGA-B5-A1MS	60	Stage I	G3
TCGA-A5-A0G1	67	Stage I	G3
TCGA-A5-A2K2	77	Stage I	G3
TCGA-AP-A0L9	71	Stage I	G3
TCGA-D1-A17A	59	Stage II	G3
TCGA-EY-A72D	87	Stage II	G3
TCGA-AP-A1DV	59	Stage II	G3
TCGA-AJ-A3OJ	54	Stage II	G3
TCGA-EC-A24G	57	Stage II	G3
TCGA-AJ-A3I9	52	Stage II	G3
TCGA-EO-A3AU	72	Stage II	G3
TCGA-A5-A2K7	41	Stage II	G3
TCGA-AJ-A2QN	60	Stage II	G3
TCGA-AX-A1CN	54	Stage II	G3
TCGA-BG-A0MK	52	Stage II	G3
TCGA-AX-A3FX	69	Stage II	G3
TCGA-EO-A22T	56	Stage II	G3
TCGA-AX-A06B	72	Stage II	G3
TCGA-B5-A3FC	53	Stage II	G3
TCGA-B5-A11R	51	Stage II	G3
TCGA-AP-A056	64	Stage II	G3
TCGA-BS-A0VI	58	Stage II	G3
TCGA-BS-A0U9	59	Stage II	G3
TCGA-AJ-A3NG	83	Stage II	G3
TCGA-AX-A1CR	70	Stage II	G3
TCGA-DI-A1BU	55	Stage II	G3
TCGA-AX-A2H2	86	Stage II	G3
TCGA-EO-A3KU	68	Stage II	G3
TCGA-AJ-A23M	61	Stage II	G3
TCGA-BG-A3PP	82	Stage II	G3
TCGA-PG-A5BC	72	Stage II	G3
TCGA-AJ-A2QM	67	Stage II	G3
TCGA-FI-A2F8	64	Stage II	G3
TCGA-AP-A05J	66	Stage II	G3
TCGA-FI-A2EW	71	Stage II	G3
TCGA-AP-A05A	81	Stage II	G3
TCGA-AX-A2IO	83	Stage II	G3
TCGA-DI-A2QY	64	Stage II	G3
TCGA-AX-A3FZ	33	Stage III	G3
TCGA-AW-A1PO	66	Stage III	G3
TCGA-AX-A2HK	77	Stage III	G3
TCGA-D1-A1O8	70	Stage III	G3
TCGA-D1-A16V	78	Stage III	G3
TCGA-FI-A2D4	44	Stage III	G3
TCGA-D1-A2G6	53	Stage III	G3
TCGA-DI-A1NO	68	Stage III	G3
TCGA-BG-A3EW	62	Stage III	G3
TCGA-AX-A05S	81	Stage III	G3
TCGA-EY-A214	66	Stage III	G3
TCGA-EY-A54A	67	Stage III	G3
TCGA-AJ-A3OL	55	Stage III	G3
TCGA-D1-A3DA	77	Stage III	G3
TCGA-A5-A0GA	67	Stage III	G3
TCGA-EO-A3B0	43	Stage III	G3
TCGA-AX-A3G9	63	Stage III	G3
TCGA-B5-A11X	66	Stage III	G3
TCGA-AJ-A2QL	60	Stage III	G3
TCGA-BG-A2AD	63	Stage III	G3
TCGA-AP-A1E3	45	Stage III	G3
TCGA-AP-A054	64	Stage III	G3
TCGA-EO-A3AV	51	Stage III	G3
TCGA-DF-A2L0	60	Stage III	G3
TCGA-AP-A0LM	33	Stage III	G3
TCGA-A5-A1OK	63	Stage III	G3
TCGA-D1-A16N	51	Stage III	G3
TCGA-AX-A1C5	47	Stage III	G3
TCGA-AX-A2HC	53	Stage III	G3
TCGA-B5-A5OC	71	Stage III	G3
TCGA-EO-A22X	36	Stage III	G3
TCGA-AX-A2HD	69	Stage III	G3
TCGA-E6-A1M0	56	Stage III	G3
TCGA-DF-A2KR	84	Stage III	G3
TCGA-BG-A0MS	53	Stage III	G3
TCGA-B5-A0JY	50	Stage III	G3
TCGA-B5-A0JZ	60	Stage III	G3
TCGA-BS-A0UV	55	Stage III	G3
TCGA-B5-A1MR	65	Stage III	G3
TCGA-AJ-A3EJ	74	Stage III	G3
TCGA-EY-A210	82	Stage III	G3
TCGA-EY-A1GV	75	Stage III	G3
TCGA-EY-A1GM	60	Stage III	G3
TCGA-BK-A0CA	61	Stage III	G3
TCGA-AP-A5FX	68	Stage III	G3
TCGA-AX-A3G4	60	Stage III	G3
TCGA-AX-A3GI	66	Stage III	G3
TCGA-AX-A3G3	58	Stage III	G3
TCGA-QS-A8F1	85	Stage III	G3
TCGA-FI-A2EX	58	Stage III	G3
TCGA-EY-A212	83	Stage III	G3
TCGA-EO-A1Y5	63	Stage III	G3
TCGA-EY-A4KR	56	Stage III	G3
TCGA-B5-A1MY	62	Stage III	G3
TCGA-DI-A2QT	51	Stage III	G3
TCGA-BG-A0YV	67	Stage III	G3
TCGA-AJ-A23N	70	Stage III	G3
TCGA-AJ-A3QS	57	Stage III	G3
TCGA-D1-A3JQ	61	Stage III	G3
TCGA-A5-A1OH	86	Stage III	G3
TCGA-JU-AAVI	61	Stage III	G3
TCGA-AJ-A3BF	65	Stage III	G3
TCGA-KP-A3W4	63	Stage III	G3
TCGA-D1-A1NX	66	Stage III	G3
TCGA-AJ-A3NF	60	Stage III	G3
TCGA-BG-A0M6	73	Stage III	G3
TCGA-BK-A26L	71	Stage III	G3
TCGA-AX-A1C8	77	Stage III	G3
TCGA-A5-A2K4	69	Stage III	G3
TCGA-FI-A2EY	63	Stage III	G3
TCGA-B5-A3S1	71	Stage III	G3
TCGA-AX-A2H4	66	Stage III	G3
TCGA-B5-A1N2	70	Stage III	G3
TCGA-A5-A1OG	65	Stage III	G3
TCGA-B5-A5OD	67	Stage III	G3
TCGA-AJ-A3BD	57	Stage III	G3
TCGA-B5-A5OE	68	Stage III	G3
TCGA-BK-A0CC	69	Stage III	G3
TCGA-DI-A1NN	63	Stage III	G3
TCGA-AX-A0IU	79	Stage III	G3
TCGA-AX-A0IW	67	Stage III	G3
TCGA-A5-A0R6	64	Stage III	G3
TCGA-A5-A0G3	61	Stage III	G3
TCGA-AP-A0L8	70	Stage III	G3
TCGA-AP-A05D	67	Stage III	G3
TCGA-AX-A2H5	67	Stage III	G3
TCGA-AP-A0LI	67	Stage III	G3
TCGA-A5-A0G2	57	Stage III	G3
TCGA-D1-A3DG	81	Stage IV	G3
TCGA-BS-A0TE	35	Stage IV	G3
TCGA-DF-A2KY	49	Stage IV	G3
TCGA-EY-A1GW	73	Stage IV	G3
TCGA-FI-A2D5	56	Stage IV	G3
TCGA-B5-A11U	74	Stage IV	G3
TCGA-BS-A0TA	58	Stage IV	G3
TCGA-DI-A2QU	67	Stage IV	G3
TCGA-BS-A0T9	39	Stage IV	G3
TCGA-AX-A06F	59	Stage IV	G3
TCGA-B5-A11I	65	Stage IV	G3
TCGA-AX-A1CF	69	Stage IV	G3
TCGA-AP-A0LF	82	Stage IV	G3
TCGA-D1-A1NW	72	Stage IV	G3
TCGA-E6-A2P8	53	Stage IV	G3
TCGA-AX-A3G7	71	Stage IV	G3
TCGA-K6-A3WQ	60	Stage IV	G3
TCGA-EY-A2ON	61	Stage IV	G3
TCGA-EY-A3QX	64	Stage IV	G3
TCGA-AJ-A4ZG	53	Stage IV	G3
TCGA-EO-A2CH	73	Stage IV	G3
TCGA-AP-A052	59	Stage IV	G3
TCGA-EY-A1GS	71	Stage IV	G3
TCGA-D1-A0ZP	59	Stage IV	G3
TCGA-B5-A1MU	79	Stage IV	G3
TCGA-B5-A0JN	84	Stage IV	G3
TCGA-AJ-A3NH	>60	Stage I	G3

## Sheet: Riskdiff
gene	lowMean	highMean	logFC	pValue	fdr
AC020907.1	2.32423	1.15318	-1.01114	2.17941e-07	1.35553e-06
AP001000.1	0.909617	2.007	1.14171	7.16694e-09	6.91256e-08
IGHV3-64	6.4132	1.92373	-1.73714	0.000400707	0.00101111
RNA5SP370	2.7842	0.768661	-1.85684	0.00235215	0.00487887
COX4I2	1.73207	4.69217	1.43776	0.0276591	0.0430587
SST	44.8506	93.339	1.05735	0.000438224	0.00109469
IGLV3-12	2.27143	0.970906	-1.2262	5.54796e-05	0.000177963
AC016596.3	5.91122	11.9448	1.01485	2.17182e-07	1.35145e-06
GZMH	4.87207	2.43163	-1.00261	4.54823e-05	0.000149701
SLC26A7	1.14676	2.73185	1.25232	0.0188832	0.0308073
KLK5	1.08591	8.42342	2.9555	0.00292089	0.00592078
HIF3A	0.553231	2.25924	2.02988	3.89679e-08	2.99571e-07
LINC02489	1.4001	0.634334	-1.14221	6.40839e-10	8.27196e-09
UPK2	1.82193	6.73329	1.88584	0.0238546	0.0377915
CACNG6	1.29345	3.23766	1.32372	0.0187806	0.0306664
IRS2	1.6186	3.65419	1.17481	4.74227e-07	2.67808e-06
AC025580.1	29.8093	14.4062	-1.04907	3.80337e-09	3.96946e-08
FAM166B	15.9277	7.90227	-1.0112	6.26652e-05	0.000197063
MAGEA4	1.06193	2.80932	1.40353	0.000116666	0.0003408
IGHV1-69	13.5208	6.3707	-1.08566	0.000853789	0.00198578
MUC5AC	3.85947	0.801294	-2.268	1.39995e-08	1.24161e-07
PTX3	0.643886	1.71943	1.41705	1.55082e-10	2.40699e-09
C9orf24	26.0995	10.1891	-1.357	4.13052e-06	1.79894e-05
IGF2BP3	0.597412	1.49463	1.32299	0.00154394	0.00336489
LINC02381	3.66121	9.77489	1.41676	0.00210257	0.00442166
FAM110B	1.07415	2.70036	1.32995	7.72532e-11	1.32354e-09
GRIK5	1.21123	2.78081	1.19903	0.000460396	0.00114401
PNMA3	0.917559	4.1679	2.18345	2.87987e-10	4.19329e-09
AC004540.2	1.66477	4.71044	1.50054	4.85626e-09	4.89784e-08
CPXM2	3.50005	8.03207	1.1984	5.93178e-07	3.2605e-06
GP2	5.23401	0.509981	-3.3594	5.90793e-05	0.000187846
XAGE2	0.647378	1.96924	1.60496	3.11239e-12	8.0824e-11
TRIM31	3.4352	1.67475	-1.03644	7.36679e-06	3.02655e-05
MYOZ1	0.752106	1.55943	1.05201	4.47758e-06	1.92908e-05
IGHV1-3	5.80503	1.85364	-1.64694	0.00292852	0.0059326
IGKV1-9	27.808	13.668	-1.02469	0.000755333	0.00178094
NPY	0.139464	2.29084	4.03791	4.50202e-08	3.41325e-07
NAPSB	59.0322	18.509	-1.67328	2.66539e-10	3.91121e-09
LMO3	0.712272	2.10667	1.56446	0.00161209	0.00349206
IGLJ3	14.038	6.9826	-1.0075	2.64247e-08	2.14652e-07
TCTE1	1.68796	0.738557	-1.1925	9.50184e-05	0.000284172
TUBA4B	12.0162	5.18558	-1.21241	0.000605288	0.00146379
TRBJ2-1	2.51146	1.19668	-1.0695	8.26238e-08	5.76705e-07
SLC43A1	19.3703	7.84217	-1.30452	2.82487e-18	4.05062e-16
IGKV6-21	6.41486	2.68865	-1.25453	0.00808668	0.014684
DIRAS3	2.76735	5.99173	1.11447	0.0161637	0.0268926
SYT8	3.03147	1.17694	-1.36497	0.0211774	0.0340588
SCGB1A1	31.6146	9.79582	-1.69035	1.46873e-05	5.51536e-05
LRRC46	15.853	7.35337	-1.10828	1.02756e-08	9.47944e-08
IGF2BP2	5.90952	12.1257	1.03696	1.2835e-08	1.15419e-07
WDR38	17.6857	7.17067	-1.30241	9.9012e-05	0.000294634
ANKLE1	0.761089	1.63004	1.09877	2.00125e-05	7.27287e-05
GRIN3B	1.42753	0.658423	-1.11644	4.95998e-07	2.78553e-06
IGLV9-49	43.7126	5.61759	-2.96003	0.00131341	0.00291545
GZMB	12.1506	5.7644	-1.07578	0.00789554	0.0143745
MAP1LC3C	0.73387	1.7765	1.27544	0.00469916	0.00904982
NEFH	1.55995	4.07483	1.38524	0.00630148	0.0117364
MSMB	4.12521	1.84995	-1.15698	0.00659471	0.0122308
IGKV1D-8	4.16869	1.91971	-1.1187	3.15778e-06	1.42467e-05
MUC15	0.581952	1.51511	1.38045	6.34265e-09	6.23954e-08
PLAC8	1.61548	0.793246	-1.02612	3.94957e-05	0.000132409
CCDC188	2.36494	1.13131	-1.06382	0.000175161	0.000487494
AC008060.4	3.48561	1.28395	-1.44082	4.7665e-08	3.58493e-07
PSCA	7.58276	3.55871	-1.09137	0.00172511	0.00370476
TMTC1	1.12022	2.53147	1.1762	5.43778e-08	4.02329e-07
RSPO4	0.909198	2.33132	1.35848	4.58124e-07	2.59939e-06
CDHR4	9.56556	4.2757	-1.16169	3.47787e-06	1.54478e-05
TUBB4A	1.86867	3.78723	1.01913	4.98794e-05	0.000162191
SLC25A35	20.1153	9.76514	-1.04258	3.14176e-18	4.3392e-16
KLK7	3.76873	9.85777	1.38718	0.000469234	0.00116443
FAM92B	7.34552	3.61803	-1.02166	6.93633e-05	0.000215
ADGRL2	5.51889	11.2275	1.02459	8.97755e-16	6.76753e-14
SCGB1D4	143.367	63.2872	-1.17973	5.47012e-05	0.000175919
PLXNA4	0.583589	1.98875	1.76884	3.07573e-05	0.000105554
CXCR3	3.66182	1.7475	-1.06727	1.82235e-10	2.79866e-09
PLPPR3	3.39237	1.44859	-1.22765	2.27708e-07	1.40831e-06
AL162411.1	0.635934	1.70418	1.42213	2.70706e-09	2.92717e-08
HMGA2	1.08777	3.17127	1.54368	3.45436e-08	2.70605e-07
TFF1	10.7146	4.87474	-1.13618	6.4552e-12	1.51795e-10
RPL41P1	55.8571	119.658	1.09911	5.88751e-08	4.3101e-07
KCNJ12	0.705648	1.60944	1.18954	1.2121e-08	1.09746e-07
ADGRG2	1.15308	2.73877	1.24804	1.2703e-05	4.87146e-05
AC110285.2	2.63508	1.19109	-1.14556	1.62835e-05	6.05273e-05
SOSTDC1	1.33137	3.61205	1.4399	2.58673e-07	1.58202e-06
LRRC18	1.49615	0.730861	-1.03358	1.17628e-06	5.94311e-06
COMP	5.07545	14.2248	1.4868	0.00379277	0.00747561
LYPD1	6.79545	14.6619	1.10944	4.16782e-07	2.39677e-06
IGHV2-70	11.693	4.26315	-1.45565	0.00693207	0.0127899
SCEL	1.00234	2.00591	1.00088	0.000702175	0.00166872
COL8A2	1.77458	3.81308	1.10348	3.13824e-05	0.000107364
EGFL6	3.2758	9.72424	1.56974	1.69664e-09	1.9345e-08
CCDC60	1.67246	0.750271	-1.15649	7.8187e-05	0.000238981
SSC4D	1.73361	3.53313	1.02717	2.00738e-08	1.68886e-07
HOXA4	0.801702	1.62579	1.02	2.55857e-05	9.01514e-05
SLC23A1	2.98459	1.41939	-1.07226	1.52589e-06	7.47753e-06
SFRP4	43.4722	20.9178	-1.05536	1.03139e-05	4.05546e-05
ARHGAP29	1.63096	3.96982	1.28335	4.06071e-15	2.43495e-13
AC113935.1	6.36132	16.3407	1.36107	7.02286e-09	6.80217e-08
PLA2G2D	3.38701	1.27282	-1.41198	0.00499289	0.00954721
CACNA2D2	1.19767	2.4095	1.0085	0.00132916	0.00294694
TRO	1.41635	3.86528	1.4484	1.66997e-06	8.09935e-06
TCTEX1D4	2.87468	1.30291	-1.14166	6.31553e-08	4.5752e-07
AMBP	8.21215	2.60237	-1.65793	5.93057e-08	4.33681e-07
L1CAM	2.70558	9.67789	1.83876	4.61823e-09	4.7009e-08
SERPIND1	2.47501	0.318003	-2.96032	0.000268418	0.000708903
IGHV3-48	24.1665	10.98	-1.13812	4.02331e-05	0.000134471
AREG	2.89764	5.95663	1.03962	0.0166262	0.0275544
TPPP3	84.7064	38.8102	-1.12604	9.71674e-08	6.64851e-07
ERBB2	24.2436	59.8156	1.30292	0.000357861	0.000913841
TRBJ2-7	2.41019	1.19817	-1.00831	8.33894e-06	3.36929e-05
LHX1	0.676607	1.66074	1.29543	0.0040877	0.00798887
GFRA1	0.270071	1.74775	2.69409	0.00296905	0.00600823
VGLL1	1.92694	4.68323	1.28119	0.000105985	0.000313136
IGHV5-51	106.063	39.4607	-1.42644	0.00120724	0.0027022
IGLV4-69	40.9378	18.8336	-1.12013	0.000707066	0.00167823
DLGAP3	0.526443	1.57055	1.57692	7.27921e-05	0.000224101
LHX1-DT	0.659377	1.365	1.04972	0.0119447	0.0206195
ATP2A3	11.6906	4.92238	-1.24792	1.06154e-18	1.68722e-16
GLDC	3.03428	7.6343	1.33114	4.14493e-08	3.16985e-07
DUSP9	0.730069	1.58053	1.1143	1.56489e-06	7.64878e-06
AC108752.1	3.42712	1.20978	-1.50224	0.00887686	0.0159303
SPON1	21.716	56.7279	1.3853	7.62786e-07	4.06572e-06
GRB7	11.6479	30.5787	1.39246	3.72401e-06	1.6436e-05
ADAMTS8	8.30705	3.55686	-1.22373	3.20982e-06	1.44371e-05
CFD	12.6869	3.86693	-1.71408	2.6903e-20	8.01451e-18
RRAD	19.1613	8.23888	-1.21768	8.08978e-05	0.000245503
MTATP8P2	1.29825	17.9987	3.79325	0.000105487	0.000311805
NPTX2	3.89072	9.91933	1.3502	0.000334323	0.000860395
AC008060.1	2.92485	1.07459	-1.44458	3.26315e-09	3.46319e-08
Z69706.1	3.50564	1.63609	-1.09942	3.98704e-15	2.40169e-13
CNGA4	2.90862	1.21152	-1.26352	9.61798e-06	3.8171e-05
IGKV3D-15	3.01537	0.922895	-1.7081	0.0201302	0.0326118
PNOC	1.08587	6.64315	2.61302	4.54144e-07	2.58124e-06
TUBA3E	1.77519	0.608365	-1.54496	4.50303e-05	0.000148342
MTATP8P1	1.77869	3.83715	1.10922	0.000300434	0.000783574
DOK5	0.616702	2.18677	1.82616	1.08853e-07	7.34523e-07
ITIH2	2.7691	1.22557	-1.17596	2.53131e-05	8.93436e-05
RNF182	0.639126	1.73303	1.43912	1.42723e-14	7.32607e-13
SERPINA4	3.53014	1.41567	-1.31824	5.42124e-12	1.30506e-10
BMP3	0.484867	1.66541	1.78021	0.000922991	0.00213055
LRRN1	1.37261	4.25893	1.63357	1.70332e-10	2.62502e-09
LIX1	0.865921	2.49443	1.5264	1.83367e-11	3.76787e-10
PROK2	0.311384	2.16504	2.79763	0.0125967	0.0215954
CYP2B7P	1.83386	0.798386	-1.19973	0.00031112	0.000807772
IGLV10-54	12.9603	4.79626	-1.43412	0.00404702	0.00791759
LRRTM1	5.75404	11.8795	1.04582	0.000145698	0.000414689
LRRN2	6.81852	13.9453	1.03225	2.20044e-06	1.03157e-05
SERPINA6	11.9977	4.48487	-1.41962	2.34851e-08	1.93635e-07
LY6G6C	4.05474	12.0226	1.56807	8.66784e-05	0.000261363
KLK6	6.80283	22.0667	1.69766	0.0098908	0.0175164
VWA5B2	4.12058	1.95599	-1.07495	4.83027e-09	4.87909e-08
RNA5SP149	5.13135	1.39132	-1.88289	0.0012637	0.00281552
FAM167A	1.07562	2.15606	1.00323	3.33274e-06	1.49086e-05
IGHV3-49	37.7442	10.3882	-1.8613	0.00461353	0.00890702
PNMT	1.6294	4.82736	1.5669	0.0192908	0.0313906
TTLL10	2.19831	0.975784	-1.17176	5.95486e-05	0.00018902
CRTAC1	0.663114	2.8594	2.10838	7.39651e-08	5.22909e-07
COL9A1	1.64893	5.29657	1.68352	0.00223188	0.004655
TP73	3.10054	1.51896	-1.02944	2.52366e-14	1.18057e-12
IGLV3-27	24.5214	6.37466	-1.94362	0.000701111	0.0016665
AC004687.1	1.40339	0.667268	-1.07257	7.61122e-13	2.31887e-11
PLA2G10	2.1132	0.849854	-1.31414	1.51362e-15	1.06211e-13
SPDEF	106.546	51.8772	-1.0383	2.16112e-16	1.88805e-14
AC009244.1	0.737654	1.48207	1.0066	8.70792e-05	0.000262391
ANKRD44-AS1	9.97088	4.53356	-1.13708	4.08422e-06	1.78348e-05
GPR173	1.50792	3.31411	1.13607	8.88115e-10	1.09906e-08
CTSE	3.36226	1.37565	-1.28932	0.000190981	0.000525694
NKAIN4	1.86882	4.5808	1.29347	0.000412328	0.00103608
GAMT	15.9278	7.50462	-1.08569	2.00687e-11	4.1046e-10
IGHG4	122.673	59.885	-1.03455	0.000157964	0.000445554
WNT7A	7.39389	21.4002	1.53322	3.03987e-06	1.37997e-05
IGLV3-10	60.9218	27.0523	-1.17121	1.88536e-05	6.89671e-05
IGLV7-46	17.3813	8.55491	-1.02271	9.39813e-05	0.000281453
COL9A3	2.48832	5.31371	1.09454	0.000217902	0.00059038
ALDH3A1	6.12925	2.71037	-1.17722	3.25936e-06	1.46399e-05
ERN2	2.25846	0.839769	-1.42728	0.00932243	0.0166439
MT-TT	2.36066	5.87227	1.31473	0.0108307	0.0189544
BPIFB1	4.56656	1.66543	-1.45522	0.0238237	0.0377517
TCEAL5	0.568423	2.18183	1.9405	0.000171247	0.000478013
IGLV8-61	45.9291	21.7111	-1.08098	4.23964e-05	0.000140845
CLDN16	0.804075	3.52115	2.13064	4.57609e-07	2.59758e-06
MUC5B	34.6796	12.0458	-1.52556	8.89382e-16	6.74294e-14
CLDN9	3.0985	8.5978	1.4724	4.83091e-06	2.07048e-05
MIR4737	7.00319	3.20893	-1.12592	0.000603021	0.00145911
ODF3B	20.6345	10.2983	-1.00265	6.40851e-13	1.97526e-11
IGHJ1	14.8853	7.15939	-1.05598	2.96871e-06	1.35092e-05
GAL3ST3	0.575071	2.38518	2.05228	4.03708e-05	0.000134897
CHL1	0.867829	2.0807	1.26159	3.19374e-08	2.51984e-07
RNF212	0.677654	1.61259	1.25076	0.000204722	0.000559151
SYNDIG1	1.0382	2.18103	1.07093	4.49113e-05	0.000148087
GAS2L2	3.83552	1.78268	-1.10538	0.000181024	0.000501483
LGR6	2.636	5.38788	1.03137	7.07184e-05	0.000218584
TNFRSF18	17.1722	6.88918	-1.31767	2.7237e-13	9.18952e-12
AP000763.2	1.03275	5.57791	2.43323	0.0121519	0.0209225
CLDN6	8.03637	43.0218	2.42045	6.83647e-10	8.78156e-09
AC018475.1	0.759643	1.57752	1.05427	0.000437325	0.00109286
MUC13	10.7839	4.68198	-1.2037	8.3326e-08	5.8019e-07
CFAP73	7.8643	3.79591	-1.05087	2.23809e-06	1.04735e-05
LINC01480	14.7519	6.72663	-1.13294	4.10148e-06	1.78895e-05
AC099789.1	5.44648	1.69807	-1.68142	0.00893937	0.0160272
LYNX1	5.76933	2.7902	-1.04804	0.00712531	0.0131061
CNTFR	1.52347	4.32508	1.50537	0.00304089	0.00613855
SFRP5	1.10649	3.02157	1.44931	0.0105897	0.0186018
TEKT4	3.91386	1.64892	-1.24707	7.43559e-07	3.97288e-06
UCHL1	19.8926	45.7344	1.20104	3.62471e-12	9.21334e-11
PRSS1	1.04897	2.12517	1.01861	1.5434e-05	5.76948e-05
OMG	4.93841	2.43192	-1.02195	1.11656e-05	4.34759e-05
GZMM	3.06606	1.41943	-1.11107	8.78558e-10	1.09133e-08
CDH6	2.52098	5.64633	1.16333	0.000203131	0.00055538
CD3D	11.1406	5.48093	-1.02333	1.48149e-11	3.12702e-10
IGHV3-73	23.5871	5.63403	-2.06576	0.0125796	0.0215743
KISS1R	2.32935	0.930269	-1.32421	4.47682e-07	2.54891e-06
IL13RA2	0.701668	2.15758	1.62056	0.000983093	0.00225217
WNT10A	2.19841	4.58561	1.06066	1.11885e-06	5.69219e-06
IGLV5-45	37.7683	7.74152	-2.28649	0.00124266	0.00277426
LINC02166	4.7442	2.225	-1.09236	7.46432e-11	1.28215e-09
RSPO3	1.50209	3.94698	1.39378	0.00174542	0.00374401
CAPS	247.254	101.074	-1.29059	6.92491e-18	8.91379e-16
DLK1	0.455836	2.68088	2.55612	0.0120586	0.0207889
RNA5S9	7.96823	2.62732	-1.60067	0.000144786	0.000412977
MS4A8	21.9643	6.56034	-1.74332	0.00151481	0.0033085
CYTL1	1.88562	4.79993	1.34798	0.000933844	0.00215071
